# Supplementary material for: 1-Azido­ethoxy-2,3,4,6-tetra-O-acetyl-β-d-glucoside
Source: Acta Crystallogr Sect E Struct Rep Online. 2009 Oct 3;65(Pt 11):o2651. doi: 10.1107/S1600536809039737 (PMC2971226; doi:10.1107/S1600536809039737)
Supplement: Supplementary file 1 [file e-65-o2651-sup1.cif]

##############################################################################
###                                                                        ###
###        Electronic paper (Acta Crystallographica Section E)             ###
###                                                                        ###
##############################################################################
#                                                                            #
# This CIF contains the data in a paper accepted for publication in Acta     #
# Crystallographica Section E. It conforms to the requirements of Notes      #
# for Authors for Section E, and has been peer reviewed under the auspices   #
# of the IUCr Commission on Journals.                                        #
#                                                                            #
# Full details of the Crystallographic Information File format               #
# are given in the paper "The Crystallographic Information File (CIF):       #
# a New Standard Archive File for Crystallography" by S. R. Hall, F. H.      #
# Allen and I. D. Brown [Acta Cryst. (1991), A47, 655-685].                  #
#                                                                            #
# The current version of the core CIF dictionary is obtainable from          #
# ftp://ftp.iucr.org/pub/cif_core.dic. The current version number is 2.4.    #
#                                                                            #
# Software is freely available for graphical display of the structure(s) in  #
# this CIF.  For information consult the CIF home page http://www.iucr.org/  #
# cif/home.html                                                              #
#                                                                            #
# This file may be used for bona fide research purposes within the           #
# scientific community so long as proper attribution is given to the journal # 
# article from which it was obtained.                                        #
#                                                                            #
##############################################################################
                                             
data_I
_audit_creation_method     SHELXL-97
_chemical_name_systematic
;
1-Azidoethoxy-2,3,4,6-tetra-<i>O</i>-acetyl-\b-D-glucoside
;
_chemical_name_common     ?
_chemical_formula_moiety     'C16 H23 N3 O10'
_chemical_formula_sum     'C16 H23 N3 O10'
_chemical_formula_iupac     'C16 H23 N3 O10'
_chemical_formula_weight     417.37
_chemical_melting_point     ?
_symmetry_cell_setting     Orthorhombic
_symmetry_space_group_name_H-M     'P 21 21 21'
_symmetry_space_group_name_Hall     'P 2ac 2ab'
loop_
    _symmetry_equiv_pos_as_xyz
    'x, y, z'
    '-x+1/2, -y, z+1/2'
    '-x, y+1/2, -z+1/2'
    'x+1/2, -y+1/2, -z'
_cell_length_a     6.9730(14)
_cell_length_b     14.747(3)
_cell_length_c     19.916(4)
_cell_angle_alpha     90.00
_cell_angle_beta     90.00
_cell_angle_gamma     90.00
_cell_volume     2048.0(7)
_cell_formula_units_Z     4
_cell_measurement_reflns_used     25
_cell_measurement_theta_min     9
_cell_measurement_theta_max     12
_cell_measurement_temperature     293(2)
_exptl_crystal_description     block
_exptl_crystal_colour     colourless
_exptl_crystal_size_max     0.30
_exptl_crystal_size_mid     0.20
_exptl_crystal_size_min     0.10
_exptl_crystal_density_diffrn     1.354
_exptl_crystal_density_meas     ?
_exptl_crystal_density_method     'not measured'
_exptl_crystal_F_000     880
_exptl_absorpt_coefficient_mu     0.114
_exptl_absorpt_correction_type     psi-scan
_exptl_absorpt_process_details     '(North <i>et al.</i>,  1968)'
_exptl_absorpt_correction_T_min     0.9667
_exptl_absorpt_correction_T_max     0.9887
_exptl_special_details
;
?
;
_diffrn_ambient_temperature     293(2)
_diffrn_radiation_type     MoK\a
_diffrn_radiation_wavelength     0.71073
_diffrn_radiation_source     'fine-focus sealed tube'
_diffrn_radiation_monochromator     graphite
_diffrn_measurement_device_type     'Enraf--Nonius CAD-4'
_diffrn_measurement_method     \w/2\q
_diffrn_detector_area_resol_mean     ?
_diffrn_reflns_number     3276
_diffrn_reflns_av_R_equivalents     0.0358
_diffrn_reflns_av_sigmaI/netI     0.0657
_diffrn_reflns_theta_min     1.72
_diffrn_reflns_theta_max     25.28
_diffrn_reflns_theta_full     25.28
_diffrn_measured_fraction_theta_max     0.999
_diffrn_measured_fraction_theta_full     0.999
_diffrn_reflns_limit_h_min     -8
_diffrn_reflns_limit_h_max     8
_diffrn_reflns_limit_k_min     0
_diffrn_reflns_limit_k_max     17
_diffrn_reflns_limit_l_min     0
_diffrn_reflns_limit_l_max     23
_diffrn_standards_number     3
_diffrn_standards_interval_count     200
_diffrn_standards_decay_%     1
_refine_special_details
;
 Refinement of F^2^ against ALL reflections.  The weighted R-factor wR and
 goodness of fit S are based on F^2^, conventional R-factors R are based
 on F, with F set to zero for negative F^2^. The threshold expression of
 F^2^ > 2sigma(F^2^) is used only for calculating R-factors(gt) etc. and is
 not relevant to the choice of reflections for refinement.  R-factors based
 on F^2^ are statistically about twice as large as those based on F, and R-
 factors based on ALL data will be even larger.
;
_reflns_number_total     2152
_reflns_number_gt     1428
_reflns_threshold_expression     I>2\s(I)
_refine_ls_structure_factor_coef     Fsqd
_refine_ls_matrix_type     full
_refine_ls_R_factor_all     0.0862
_refine_ls_R_factor_gt     0.0548
_refine_ls_wR_factor_gt     0.1375
_refine_ls_wR_factor_ref     0.1559
_refine_ls_goodness_of_fit_ref     1.064
_refine_ls_restrained_S_all     1.064
_refine_ls_number_reflns     2152
_refine_ls_number_parameters     266
_refine_ls_number_restraints     0
_refine_ls_number_constraints     88
_refine_ls_hydrogen_treatment     constr
_refine_ls_weighting_scheme     calc
_refine_ls_weighting_details
         'calc w=1/[\s^2^(Fo^2^)+(0.0842P)^2^+0.0427P] where P=(Fo^2^+2Fc^2^)/3'
_atom_sites_solution_hydrogens     difmap
_atom_sites_solution_primary     direct
_atom_sites_solution_secondary     difmap
_refine_ls_shift/su_max     0.000
_refine_ls_shift/su_mean     0.000
_refine_diff_density_max     0.237
_refine_diff_density_min     -0.197
_refine_ls_extinction_method     none
_refine_ls_extinction_coef     ?
loop_
    _atom_type_symbol
    _atom_type_description
    _atom_type_scat_dispersion_real
    _atom_type_scat_dispersion_imag
    _atom_type_scat_source
    'C' 'C' 0.0033 0.0016
                         'International Tables Vol C Tables 4.2.6.8 and 6.1.1.4'
    'H' 'H' 0.0000 0.0000
                         'International Tables Vol C Tables 4.2.6.8 and 6.1.1.4'
    'N' 'N' 0.0061 0.0033
                         'International Tables Vol C Tables 4.2.6.8 and 6.1.1.4'
    'O' 'O' 0.0106 0.0060
                         'International Tables Vol C Tables 4.2.6.8 and 6.1.1.4'
_computing_data_collection     'SMART (Bruker, 2000)'
_computing_cell_refinement     'SAINT (Bruker, 2000)'
_computing_data_reduction     'SAINT (Bruker, 2000)'
_computing_structure_solution     'SHELXS97 (Sheldrick, 2008)'
_computing_structure_refinement     'SHELXL97 (Sheldrick, 2008)'
_computing_molecular_graphics     'SHELXTL (Sheldrick, 2008)'
_computing_publication_material     'SHELXTL (Sheldrick, 2008)'
loop_
    _atom_site_type_symbol
    _atom_site_label
    _atom_site_fract_x
    _atom_site_fract_y
    _atom_site_fract_z
    _atom_site_U_iso_or_equiv
    _atom_site_adp_type
    _atom_site_calc_flag
    _atom_site_refinement_flags
    _atom_site_occupancy
    _atom_site_disorder_assembly
    _atom_site_disorder_group
    O O1 0.7582(5) 0.6069(2) 0.05712(18) 0.0722(10) Uani d . 1 . .
    N N1 1.0447(9) 0.6905(4) 0.1458(3) 0.0961(17) Uani d . 1 . .
    N N2 1.0080(9) 0.6436(4) 0.1911(4) 0.0987(18) Uani d . 1 . .
    N N3 0.9676(16) 0.6099(5) 0.2393(4) 0.167(3) Uani d . 1 . .
    O O2 0.3076(8) 0.2527(2) 0.0360(2) 0.1001(14) Uani d . 1 . .
    C C1 1.0868(10) 0.6426(5) 0.0830(3) 0.103(2) Uani d . 1 . .
    H H1B 1.1128 0.5794 0.0929 0.123 Uiso calc R 1 . .
    H H1C 1.2014 0.6684 0.0630 0.123 Uiso calc R 1 . .
    O O3 0.2457(5) 0.40003(19) 0.05186(15) 0.0560(8) Uani d . 1 . .
    C C2 0.9245(9) 0.6483(5) 0.0333(3) 0.0917(19) Uani d . 1 . .
    H H2A 0.8978 0.7115 0.0237 0.110 Uiso calc R 1 . .
    H H2B 0.9631 0.6193 -0.0083 0.110 Uiso calc R 1 . .
    O O4 0.4451(8) 0.5373(3) 0.18472(18) 0.0927(13) Uani d . 1 . .
    C C3 0.0437(9) 0.2978(4) 0.1058(3) 0.0820(17) Uani d . 1 . .
    H H3A 0.0147 0.2344 0.1099 0.123 Uiso calc R 1 . .
    H H3B -0.0647 0.3290 0.0872 0.123 Uiso calc R 1 . .
    H H3C 0.0724 0.3223 0.1493 0.123 Uiso calc R 1 . .
    O O5 0.6040(5) 0.4482(2) 0.11247(15) 0.0626(9) Uani d . 1 . .
    C C4 0.2113(9) 0.3097(3) 0.0612(2) 0.0647(13) Uani d . 1 . .
    O O6 0.2735(5) 0.40451(19) -0.09523(15) 0.0554(8) Uani d . 1 . .
    C C5 0.6697(10) 0.4265(4) 0.2258(3) 0.0854(18) Uani d . 1 . .
    H H5A 0.6339 0.4465 0.2700 0.128 Uiso calc R 1 . .
    H H5B 0.8048 0.4357 0.2195 0.128 Uiso calc R 1 . .
    H H5C 0.6403 0.3633 0.2210 0.128 Uiso calc R 1 . .
    O O7 -0.0125(5) 0.4706(3) -0.1036(2) 0.0817(11) Uani d . 1 . .
    C C6 0.5624(9) 0.4791(3) 0.1751(3) 0.0636(13) Uani d . 1 . .
    O O8 0.2457(7) 0.6740(3) -0.23285(18) 0.0903(13) Uani d . 1 . .
    C C7 0.0537(10) 0.3357(4) -0.1658(3) 0.0838(18) Uani d . 1 . .
    H H7A -0.0777 0.3390 -0.1799 0.126 Uiso calc R 1 . .
    H H7B 0.0760 0.2789 -0.1436 0.126 Uiso calc R 1 . .
    H H7C 0.1360 0.3404 -0.2043 0.126 Uiso calc R 1 . .
    O O9 0.2845(5) 0.63294(19) -0.12588(15) 0.0557(8) Uani d . 1 . .
    C C8 0.0953(7) 0.4111(3) -0.1188(2) 0.0541(11) Uani d . 1 . .
    O O10 0.5898(5) 0.5863(2) -0.03885(16) 0.0603(8) Uani d . 1 . .
    C C9 0.0336(9) 0.7316(3) -0.1504(3) 0.0789(17) Uani d . 1 . .
    H H9A -0.0210 0.7666 -0.1863 0.118 Uiso calc R 1 . .
    H H9B 0.0762 0.7716 -0.1154 0.118 Uiso calc R 1 . .
    H H9C -0.0614 0.6909 -0.1329 0.118 Uiso calc R 1 . .
    C C10 0.1978(8) 0.6792(3) -0.1759(3) 0.0626(13) Uani d . 1 . .
    C C11 0.4448(8) 0.5767(3) -0.1452(2) 0.0636(13) Uani d . 1 . .
    H H11A 0.5502 0.6141 -0.1608 0.076 Uiso calc R 1 . .
    H H11B 0.4076 0.5362 -0.1813 0.076 Uiso calc R 1 . .
    C C12 0.5050(7) 0.5231(3) -0.0851(2) 0.0525(11) Uani d . 1 . .
    H H12A 0.6027 0.4791 -0.0987 0.063 Uiso calc R 1 . .
    C C13 0.6755(7) 0.5413(3) 0.0177(2) 0.0570(12) Uani d . 1 . .
    H H13A 0.7714 0.4970 0.0028 0.068 Uiso calc R 1 . .
    C C14 0.5181(7) 0.4956(3) 0.0570(2) 0.0520(11) Uani d . 1 . .
    H H14A 0.4290 0.5415 0.0740 0.062 Uiso calc R 1 . .
    C C15 0.4101(7) 0.4284(3) 0.0141(2) 0.0509(11) Uani d . 1 . .
    H H15A 0.4918 0.3761 0.0039 0.061 Uiso calc R 1 . .
    C C16 0.3439(6) 0.4733(3) -0.0504(2) 0.0492(11) Uani d . 1 . .
    H H16A 0.2403 0.5161 -0.0403 0.059 Uiso calc R 1 . .
loop_
    _atom_site_aniso_label
    _atom_site_aniso_U_11
    _atom_site_aniso_U_22
    _atom_site_aniso_U_33
    _atom_site_aniso_U_12
    _atom_site_aniso_U_13
    _atom_site_aniso_U_23
    O1 0.061(2) 0.093(2) 0.063(2) -0.014(2) 0.0038(19) -0.021(2)
    N1 0.115(4) 0.086(3) 0.087(4) -0.004(4) -0.025(4) -0.003(3)
    N2 0.098(4) 0.085(4) 0.114(5) -0.005(3) -0.024(4) 0.023(3)
    N3 0.200(9) 0.142(6) 0.158(7) 0.013(7) -0.005(8) 0.058(6)
    O2 0.148(4) 0.0562(19) 0.097(3) 0.010(3) 0.026(3) 0.005(2)
    C1 0.064(4) 0.126(5) 0.117(6) -0.009(4) 0.006(4) -0.040(5)
    O3 0.0622(18) 0.0532(16) 0.0526(18) 0.0000(16) 0.0079(16) -0.0005(15)
    C2 0.071(4) 0.127(5) 0.077(4) -0.024(4) 0.013(4) 0.001(4)
    O4 0.136(4) 0.092(3) 0.050(2) 0.034(3) 0.001(2) -0.016(2)
    C3 0.088(4) 0.092(4) 0.066(4) -0.022(3) -0.001(3) 0.003(3)
    O5 0.073(2) 0.075(2) 0.0399(17) 0.0134(19) -0.0103(18) -0.0057(15)
    C4 0.093(4) 0.054(3) 0.047(3) -0.005(3) -0.004(3) 0.006(2)
    O6 0.065(2) 0.0550(16) 0.0466(17) 0.0097(16) -0.0055(17) -0.0104(15)
    C5 0.109(5) 0.097(4) 0.050(3) 0.000(4) -0.011(3) 0.006(3)
    O7 0.062(2) 0.098(3) 0.085(3) 0.011(2) -0.016(2) -0.014(2)
    C6 0.077(3) 0.064(3) 0.049(3) -0.002(3) -0.011(3) -0.008(3)
    O8 0.107(3) 0.118(3) 0.046(2) 0.020(3) 0.003(2) 0.012(2)
    C7 0.106(5) 0.090(4) 0.055(3) -0.018(4) -0.007(3) -0.013(3)
    O9 0.062(2) 0.0580(16) 0.0475(17) 0.0098(16) 0.0027(16) 0.0056(15)
    C8 0.053(3) 0.066(3) 0.044(3) 0.002(3) 0.000(2) -0.002(2)
    O10 0.0659(19) 0.0599(17) 0.0551(19) 0.0019(17) -0.0010(18) 0.0001(16)
    C9 0.094(4) 0.072(3) 0.071(4) 0.018(3) -0.011(3) 0.004(3)
    C10 0.074(3) 0.059(3) 0.054(3) -0.004(3) -0.012(3) 0.003(3)
    C11 0.072(3) 0.069(3) 0.051(3) 0.002(3) 0.014(3) 0.001(2)
    C12 0.057(3) 0.053(2) 0.048(3) 0.006(2) 0.002(2) -0.007(2)
    C13 0.053(3) 0.065(3) 0.054(3) 0.003(2) -0.006(2) -0.009(2)
    C14 0.055(3) 0.063(3) 0.039(2) 0.008(2) 0.000(2) -0.002(2)
    C15 0.052(3) 0.055(2) 0.046(2) 0.011(2) -0.005(2) -0.006(2)
    C16 0.053(2) 0.051(2) 0.043(3) 0.012(2) -0.004(2) -0.010(2)
_geom_special_details
;
 All esds (except the esd in the dihedral angle between two l.s. planes)
 are estimated using the full covariance matrix.  The cell esds are taken
 into account individually in the estimation of esds in distances, angles
 and torsion angles; correlations between esds in cell parameters are only
 used when they are defined by crystal symmetry.  An approximate (isotropic)
 treatment of cell esds is used for estimating esds involving l.s. planes.
;
loop_
    _geom_bond_atom_site_label_1
    _geom_bond_atom_site_label_2
    _geom_bond_site_symmetry_2
    _geom_bond_distance
    _geom_bond_publ_flag
    O1 C13 . 1.373(5) ?
    O1 C2 . 1.394(7) ?
    N1 N2 . 1.165(7) ?
    N1 C1 . 1.467(7) ?
    N2 N3 . 1.117(9) ?
    O2 C4 . 1.188(6) ?
    C1 C2 . 1.505(9) ?
    C1 H1B . 0.9700 ?
    C1 H1C . 0.9700 ?
    O3 C4 . 1.366(5) ?
    O3 C15 . 1.433(5) ?
    C2 H2A . 0.9700 ?
    C2 H2B . 0.9700 ?
    O4 C6 . 1.201(6) ?
    C3 C4 . 1.478(8) ?
    C3 H3A . 0.9600 ?
    C3 H3B . 0.9600 ?
    C3 H3C . 0.9600 ?
    O5 C6 . 1.360(6) ?
    O5 C14 . 1.439(5) ?
    O6 C8 . 1.332(6) ?
    O6 C16 . 1.437(5) ?
    C5 C6 . 1.476(8) ?
    C5 H5A . 0.9600 ?
    C5 H5B . 0.9600 ?
    C5 H5C . 0.9600 ?
    O7 C8 . 1.194(5) ?
    O8 C10 . 1.184(6) ?
    C7 C8 . 1.482(6) ?
    C7 H7A . 0.9600 ?
    C7 H7B . 0.9600 ?
    C7 H7C . 0.9600 ?
    O9 C10 . 1.351(6) ?
    O9 C11 . 1.445(6) ?
    O10 C12 . 1.437(5) ?
    O10 C13 . 1.437(5) ?
    C9 C10 . 1.472(7) ?
    C9 H9A . 0.9600 ?
    C9 H9B . 0.9600 ?
    C9 H9C . 0.9600 ?
    C11 C12 . 1.495(6) ?
    C11 H11A . 0.9700 ?
    C11 H11B . 0.9700 ?
    C12 C16 . 1.509(6) ?
    C12 H12A . 0.9800 ?
    C13 C14 . 1.507(7) ?
    C13 H13A . 0.9800 ?
    C14 C15 . 1.509(6) ?
    C14 H14A . 0.9800 ?
    C15 C16 . 1.518(6) ?
    C15 H15A . 0.9800 ?
    C16 H16A . 0.9800 ?
loop_
    _geom_angle_atom_site_label_1
    _geom_angle_atom_site_label_2
    _geom_angle_atom_site_label_3
    _geom_angle_site_symmetry_1
    _geom_angle_site_symmetry_3
    _geom_angle
    _geom_angle_publ_flag
    C13 O1 C2 . . 117.6(4) ?
    N2 N1 C1 . . 114.7(6) ?
    N3 N2 N1 . . 170.0(9) ?
    N1 C1 C2 . . 112.5(6) ?
    N1 C1 H1B . . 109.1 ?
    C2 C1 H1B . . 109.1 ?
    N1 C1 H1C . . 109.1 ?
    C2 C1 H1C . . 109.1 ?
    H1B C1 H1C . . 107.8 ?
    C4 O3 C15 . . 119.8(4) ?
    O1 C2 C1 . . 112.2(5) ?
    O1 C2 H2A . . 109.2 ?
    C1 C2 H2A . . 109.2 ?
    O1 C2 H2B . . 109.2 ?
    C1 C2 H2B . . 109.2 ?
    H2A C2 H2B . . 107.9 ?
    C4 C3 H3A . . 109.5 ?
    C4 C3 H3B . . 109.5 ?
    H3A C3 H3B . . 109.5 ?
    C4 C3 H3C . . 109.5 ?
    H3A C3 H3C . . 109.5 ?
    H3B C3 H3C . . 109.5 ?
    C6 O5 C14 . . 117.0(4) ?
    O2 C4 O3 . . 122.3(5) ?
    O2 C4 C3 . . 128.1(5) ?
    O3 C4 C3 . . 109.7(5) ?
    C8 O6 C16 . . 119.1(4) ?
    C6 C5 H5A . . 109.5 ?
    C6 C5 H5B . . 109.5 ?
    H5A C5 H5B . . 109.5 ?
    C6 C5 H5C . . 109.5 ?
    H5A C5 H5C . . 109.5 ?
    H5B C5 H5C . . 109.5 ?
    O4 C6 O5 . . 122.0(5) ?
    O4 C6 C5 . . 127.7(5) ?
    O5 C6 C5 . . 110.1(5) ?
    C8 C7 H7A . . 109.5 ?
    C8 C7 H7B . . 109.5 ?
    H7A C7 H7B . . 109.5 ?
    C8 C7 H7C . . 109.5 ?
    H7A C7 H7C . . 109.5 ?
    H7B C7 H7C . . 109.5 ?
    C10 O9 C11 . . 116.1(4) ?
    O7 C8 O6 . . 123.5(4) ?
    O7 C8 C7 . . 126.0(5) ?
    O6 C8 C7 . . 110.5(5) ?
    C12 O10 C13 . . 111.9(3) ?
    C10 C9 H9A . . 109.5 ?
    C10 C9 H9B . . 109.5 ?
    H9A C9 H9B . . 109.5 ?
    C10 C9 H9C . . 109.5 ?
    H9A C9 H9C . . 109.5 ?
    H9B C9 H9C . . 109.5 ?
    O8 C10 O9 . . 123.2(5) ?
    O8 C10 C9 . . 125.8(5) ?
    O9 C10 C9 . . 111.0(4) ?
    O9 C11 C12 . . 107.9(4) ?
    O9 C11 H11A . . 110.1 ?
    C12 C11 H11A . . 110.1 ?
    O9 C11 H11B . . 110.1 ?
    C12 C11 H11B . . 110.1 ?
    H11A C11 H11B . . 108.4 ?
    O10 C12 C11 . . 106.6(3) ?
    O10 C12 C16 . . 109.2(4) ?
    C11 C12 C16 . . 114.5(4) ?
    O10 C12 H12A . . 108.8 ?
    C11 C12 H12A . . 108.8 ?
    C16 C12 H12A . . 108.8 ?
    O1 C13 O10 . . 107.3(4) ?
    O1 C13 C14 . . 108.9(4) ?
    O10 C13 C14 . . 108.1(4) ?
    O1 C13 H13A . . 110.8 ?
    O10 C13 H13A . . 110.8 ?
    C14 C13 H13A . . 110.8 ?
    O5 C14 C13 . . 108.2(4) ?
    O5 C14 C15 . . 108.9(3) ?
    C13 C14 C15 . . 111.3(4) ?
    O5 C14 H14A . . 109.5 ?
    C13 C14 H14A . . 109.5 ?
    C15 C14 H14A . . 109.5 ?
    O3 C15 C14 . . 107.1(3) ?
    O3 C15 C16 . . 109.2(4) ?
    C14 C15 C16 . . 110.1(3) ?
    O3 C15 H15A . . 110.1 ?
    C14 C15 H15A . . 110.1 ?
    C16 C15 H15A . . 110.1 ?
    O6 C16 C12 . . 108.3(3) ?
    O6 C16 C15 . . 108.8(3) ?
    C12 C16 C15 . . 111.9(4) ?
    O6 C16 H16A . . 109.3 ?
    C12 C16 H16A . . 109.3 ?
    C15 C16 H16A . . 109.3 ?
loop_
    _geom_torsion_atom_site_label_1
    _geom_torsion_atom_site_label_2
    _geom_torsion_atom_site_label_3
    _geom_torsion_atom_site_label_4
    _geom_torsion_site_symmetry_1
    _geom_torsion_site_symmetry_2
    _geom_torsion_site_symmetry_3
    _geom_torsion_site_symmetry_4
    _geom_torsion
    _geom_torsion_publ_flag
    C1 N1 N2 N3 . . . . -175(5) ?
    N2 N1 C1 C2 . . . . 104.9(7) ?
    C13 O1 C2 C1 . . . . -125.6(6) ?
    N1 C1 C2 O1 . . . . -62.8(8) ?
    C15 O3 C4 O2 . . . . -4.1(7) ?
    C15 O3 C4 C3 . . . . 175.6(4) ?
    C14 O5 C6 O4 . . . . 7.2(7) ?
    C14 O5 C6 C5 . . . . -176.9(4) ?
    C16 O6 C8 O7 . . . . -1.7(7) ?
    C16 O6 C8 C7 . . . . 177.9(4) ?
    C11 O9 C10 O8 . . . . 1.2(7) ?
    C11 O9 C10 C9 . . . . 178.3(4) ?
    C10 O9 C11 C12 . . . . -173.2(4) ?
    C13 O10 C12 C11 . . . . -172.7(4) ?
    C13 O10 C12 C16 . . . . 63.1(5) ?
    O9 C11 C12 O10 . . . . -69.9(5) ?
    O9 C11 C12 C16 . . . . 51.0(5) ?
    C2 O1 C13 O10 . . . . -72.1(6) ?
    C2 O1 C13 C14 . . . . 171.2(4) ?
    C12 O10 C13 O1 . . . . 177.7(3) ?
    C12 O10 C13 C14 . . . . -65.0(5) ?
    C6 O5 C14 C13 . . . . 113.7(5) ?
    C6 O5 C14 C15 . . . . -125.1(4) ?
    O1 C13 C14 O5 . . . . -65.4(5) ?
    O10 C13 C14 O5 . . . . 178.3(3) ?
    O1 C13 C14 C15 . . . . 175.0(4) ?
    O10 C13 C14 C15 . . . . 58.7(5) ?
    C4 O3 C15 C14 . . . . -127.5(4) ?
    C4 O3 C15 C16 . . . . 113.3(4) ?
    O5 C14 C15 O3 . . . . 70.1(4) ?
    C13 C14 C15 O3 . . . . -170.6(3) ?
    O5 C14 C15 C16 . . . . -171.2(3) ?
    C13 C14 C15 C16 . . . . -52.0(5) ?
    C8 O6 C16 C12 . . . . -114.6(4) ?
    C8 O6 C16 C15 . . . . 123.6(4) ?
    O10 C12 C16 O6 . . . . -174.5(3) ?
    C11 C12 C16 O6 . . . . 66.0(4) ?
    O10 C12 C16 C15 . . . . -54.6(4) ?
    C11 C12 C16 C15 . . . . -174.1(4) ?
    O3 C15 C16 O6 . . . . -73.1(4) ?
    C14 C15 C16 O6 . . . . 169.5(3) ?
    O3 C15 C16 C12 . . . . 167.2(3) ?
    C14 C15 C16 C12 . . . . 49.9(5) ?
loop_
    _geom_hbond_atom_site_label_D
    _geom_hbond_atom_site_label_H
    _geom_hbond_atom_site_label_A
    _geom_hbond_site_symmetry_A
    _geom_hbond_distance_DH
    _geom_hbond_distance_HA
    _geom_hbond_distance_DA
    _geom_hbond_angle_DHA
    _geom_hbond_publ_flag
    C14 H14A O4 . 0.98 2.21 2.666(6) 107 y
    C15 H15A O2 . 0.98 2.32 2.723(6) 104 y
    C16 H16A O7 . 0.98 2.27 2.702(6) 106 y
    C16 H16A O9 . 0.98 2.44 2.824(5) 103 y
    C9 H9B O1 4_465 0.96 2.48 3.402(6) 160 y
data_global
_journal_date_recd_electronic     2009-07-16
_journal_date_accepted     2009-09-30
_journal_name_full     'Acta Crystallographica, Section E'
_journal_year     2009
_journal_volume     65
_journal_issue     11
_journal_page_first     o2651
_journal_page_last     o2651
_journal_paper_category     QO
_journal_coeditor_code     FB2162
_publ_contact_author_name     'Professor Yong-hong Zhou'
_publ_contact_author_address
;
Institute of Chemical Industry of Forest Products
Chinese Academy of Forestry
Nanjing, 210042,
People's Republic of China
;
_publ_contact_author_email     yhzhou1966@yahoo.com.cn
_publ_contact_author_fax     '+86-25-85482777'
_publ_contact_author_phone     '+86-25-85482520'
_publ_section_title
;
1-Azidoethoxy-2,3,4,6-tetra-<i>O</i>-acetyl-\b-D-glucoside
;
loop_
    _publ_author_name
    _publ_author_address
    'Xiao-Hui Yang'
;
Institute of Chemical Industry of Forest Products
Chinese Academy of Forestry
Nanjing, 210042,
People's Republic of China
;
    'Yong-hong Zhou'
;
Institute of Chemical Industry of Forest Products
Chinese Academy of Forestry
Nanjing, 210042,
People's Republic of China
;
    'Hong-Jun Liu'
;
Institute of Chemical Industry of Forest Products
Chinese Academy of Forestry
Nanjing, 210042,
People's Republic of China
;
    'Xiao-Xin Guo'
;
Institute of Chemical Industry of Forest Products
Chinese Academy of Forestry
Nanjing, 210042,
People's Republic of China
;
