# Supplementary material for: 1-Azido­ethoxy-2,3,4,6-tetra-O-acetyl-β-d-glucoside
Source: Acta Crystallogr Sect E Struct Rep Online. 2009 Oct 3;65(Pt 11):o2651. doi: 10.1107/S1600536809039737 (PMC2971226; doi:10.1107/S1600536809039737)
Supplement: Supplementary file 2 [file e-65-o2651-Isup2.hkl]

# 
# h,k,l, Fc-squared, Fo-squared, sigma(Fo-squared) and status flag 
# 
data_I
_shelx_title ' X in P2(1)2(1)2(1)' 
_shelx_refln_list_code          4 
_shelx_F_calc_maximum      135.13 
_exptl_crystal_F_000       880.00 
_reflns_d_resolution_high  0.8321 
 
loop_ 
 _symmetry_equiv_pos_as_xyz 
 'x, y, z' 
 '-x+1/2, -y, z+1/2' 
 '-x, y+1/2, -z+1/2' 
 'x+1/2, -y+1/2, -z' 
 
_cell_length_a     6.9730 
_cell_length_b    14.7470 
_cell_length_c    19.9160 
_cell_angle_alpha  90.000 
_cell_angle_beta   90.000 
_cell_angle_gamma  90.000 
 
_shelx_F_squared_multiplier     1.000 
 
loop_ 
 _refln_index_h 
 _refln_index_k 
 _refln_index_l 
 _refln_F_squared_calc 
 _refln_F_squared_meas 
 _refln_F_squared_sigma 
 _refln_observed_status 
   2   0   0     4045.46     4011.83     24.26 o 
   4   0   0     3340.11     4003.49     36.26 o 
   6   0   0      309.51      389.94     16.43 o 
   8   0   0        1.66        0.51      6.10 o 
   1   1   0     2612.40     2551.17     14.33 o 
   2   1   0        5.70        5.20      2.09 o 
   3   1   0      991.19      830.48     14.63 o 
   4   1   0       71.36       72.84      6.56 o 
   5   1   0      123.17      140.38     10.08 o 
   6   1   0        2.14        0.00      6.73 o 
   7   1   0       24.27       23.92      7.91 o 
   8   1   0        1.25        7.71      7.71 o 
   0   2   0    11351.73    10886.59    113.74 o 
   1   2   0      911.46      842.78      9.82 o 
   2   2   0     2227.05     2320.87     19.44 o 
   3   2   0       29.92       34.39      4.30 o 
   4   2   0       47.24       43.92      5.32 o 
   5   2   0        0.91        4.88      5.94 o 
   6   2   0        8.74       11.84      6.13 o 
   7   2   0        0.02        7.47      7.47 o 
   8   2   0       11.28       12.49      7.26 o 
   1   3   0    11047.26    11142.80    164.58 o 
   2   3   0      799.56      734.94     12.02 o 
   3   3   0      152.17      134.51      6.72 o 
   4   3   0       29.68       32.98      5.68 o 
   5   3   0      373.40      410.17     15.61 o 
   6   3   0       14.39       30.20      8.34 o 
   7   3   0       22.70       51.06      8.39 o 
   8   3   0        0.34        7.65      6.57 o 
   0   4   0     2151.36     1862.27     16.14 o 
   1   4   0     1750.09     1770.71     17.73 o 
   2   4   0     3890.05     4128.78     30.29 o 
   3   4   0     1239.42     1291.89     19.59 o 
   4   4   0      167.78      190.46     10.23 o 
   5   4   0       10.68        6.97      6.05 o 
   6   4   0      613.16      654.44     21.57 o 
   7   4   0        3.49       10.15      7.16 o 
   8   4   0        0.09        4.34      6.92 o 
   1   5   0      323.35      332.30      9.03 o 
   2   5   0       40.76       46.05      5.31 o 
   3   5   0       92.30       92.73      7.04 o 
   4   5   0      367.16      352.61     13.48 o 
   5   5   0       23.15       30.84      6.84 o 
   6   5   0       39.24       54.63     10.44 o 
   7   5   0       11.48       21.71      7.33 o 
   8   5   0        3.16        6.50      6.66 o 
   0   6   0      172.13      215.30      7.64 o 
   1   6   0      907.62      809.89     14.78 o 
   2   6   0     1199.68     1230.45     19.20 o 
   3   6   0      969.57      923.30     19.24 o 
   4   6   0      164.59      163.82     10.04 o 
   5   6   0      101.89      100.03     10.86 o 
   6   6   0      254.87      317.58     16.17 o 
   7   6   0        4.04       13.87      7.24 o 
   1   7   0       22.41       15.66      4.58 o 
   2   7   0      245.37      248.85     10.33 o 
   3   7   0       93.31      100.60      8.20 o 
   4   7   0      230.63      211.56     11.59 o 
   5   7   0      172.41      207.06     13.86 o 
   6   7   0        3.40       16.76      7.27 o 
   7   7   0        2.35        0.58      8.14 o 
   0   8   0       22.18       17.28      3.89 o 
   1   8   0        0.18       13.47      4.93 o 
   2   8   0       28.64       37.60      6.22 o 
   3   8   0       64.33       95.74      8.33 o 
   4   8   0      329.72      362.82     15.39 o 
   5   8   0      350.02      377.26     18.00 o 
   6   8   0        9.94       13.11      7.73 o 
   7   8   0        6.63        4.59      7.91 o 
   1   9   0       29.42       31.31      6.64 o 
   2   9   0        0.40        3.70      5.35 o 
   3   9   0       16.72       17.95      5.86 o 
   4   9   0       62.44       78.79     10.66 o 
   5   9   0       22.49       29.45      8.58 o 
   6   9   0        0.02        3.44      8.12 o 
   7   9   0        5.97        1.16      7.42 o 
   0  10   0       72.45       62.93      6.83 o 
   1  10   0       24.30       26.85      6.16 o 
   2  10   0      155.66      156.47     10.77 o 
   3  10   0       20.46        6.36      7.61 o 
   4  10   0      175.45      196.69     13.03 o 
   5  10   0       71.43       75.89      9.72 o 
   6  10   0       32.90       30.65      8.73 o 
   1  11   0      266.74      276.72     13.59 o 
   2  11   0       18.83        9.05      6.80 o 
   3  11   0       52.96       48.42      8.78 o 
   4  11   0        4.91        2.65      7.02 o 
   5  11   0        1.31        1.69      7.60 o 
   6  11   0        5.91        8.63      8.63 o 
   0  12   0      132.85      111.96     10.41 o 
   1  12   0      124.85      137.63     10.94 o 
   2  12   0        6.27       12.21      7.31 o 
   3  12   0       55.56       46.21      9.82 o 
   4  12   0        2.15        7.06      7.50 o 
   5  12   0        7.78        5.64      7.64 o 
   6  12   0       21.83       19.99      8.18 o 
   1  13   0        4.57        9.70      7.30 o 
   2  13   0       53.97       44.29      9.81 o 
   3  13   0       23.47        4.31      8.68 o 
   4  13   0       48.47       34.34      9.16 o 
   5  13   0        0.28        7.79      6.86 o 
   0  14   0      148.60      124.24     11.57 o 
   1  14   0       11.11        4.87      8.00 o 
   2  14   0      179.03      173.16     12.72 o 
   3  14   0       36.99       33.25      8.24 o 
   4  14   0       18.84       24.48      8.65 o 
   5  14   0       35.58       50.92      8.27 o 
   1  15   0        7.77        8.99      8.68 o 
   2  15   0        0.39        2.25      7.55 o 
   3  15   0        8.04       11.77      7.83 o 
   4  15   0        0.04        4.35      6.91 o 
   0  16   0       13.63       17.76      7.44 o 
   1  16   0        1.59        6.89      7.13 o 
   2  16   0        3.11        4.55      7.92 o 
   3  16   0        0.00        9.34      6.97 o 
   1  17   0        1.92        9.00      7.51 o 
   2  17   0        1.55        4.38      7.39 o 
   1   0   1      297.74      355.68     19.15 o 
   2   0   1     1186.14     1067.13     16.15 o 
   3   0   1      160.65      201.92      3.89 o 
   4   0   1      694.68      774.88     13.70 o 
   5   0   1       83.33       73.90      5.44 o 
   6   0   1        7.14        1.01      5.46 o 
   7   0   1        5.08        5.12      7.21 o 
   8   0   1        0.41        1.86      4.43 o 
   0   1   1       62.31       83.53      1.59 o 
   1   1   1     6099.58     5404.88    268.08 o 
   2   1   1     2072.37     2159.73     12.73 o 
   3   1   1     2350.80     2281.70     98.84 o 
   4   1   1       37.26       38.22      3.69 o 
   5   1   1       63.96       56.43      7.44 o 
   6   1   1       24.64       27.14      4.61 o 
   7   1   1        2.12        6.07      4.35 o 
   8   1   1        4.14        5.55      4.77 o 
   0   2   1        3.16        0.99      0.99 o 
   1   2   1     8582.47     8100.36     87.24 o 
   2   2   1     5512.82     5340.45    227.55 o 
   3   2   1      460.68      469.59      8.09 o 
   4   2   1       45.64       43.12      6.43 o 
   5   2   1      198.89      224.79     14.63 o 
   6   2   1       28.01       26.36      5.33 o 
   7   2   1       53.40       56.14      5.93 o 
   8   2   1        2.22        6.31      4.23 o 
   0   3   1      436.86      438.99      4.95 o 
   1   3   1    18260.78    16884.36    140.87 o 
   2   3   1      161.14      133.08     12.31 o 
   3   3   1      549.66      593.88     16.11 o 
   4   3   1        3.63        1.83      3.11 o 
   5   3   1       16.50        6.77      4.23 o 
   6   3   1        7.69        8.70      4.66 o 
   7   3   1        0.51        2.88      4.61 o 
   8   3   1       11.30       14.63      5.01 o 
   0   4   1       57.26       66.71      2.63 o 
   1   4   1     7589.69     7678.12     25.25 o 
   2   4   1     1657.60     1549.25     85.71 o 
   3   4   1      765.18      753.16     35.77 o 
   4   4   1      303.81      314.63      8.54 o 
   5   4   1       59.41       69.74      5.46 o 
   6   4   1       80.57       79.04      7.34 o 
   7   4   1       21.69       23.33      5.09 o 
   8   4   1        0.29        9.13      4.00 o 
   0   5   1     5053.61     5176.60     83.41 o 
   1   5   1     2621.56     2739.84     17.69 o 
   2   5   1      217.51      233.73      6.09 o 
   3   5   1      165.73      162.21      6.23 o 
   4   5   1      232.38      239.01      8.35 o 
   5   5   1        0.87        2.79      4.33 o 
   6   5   1       48.39       64.11     15.93 o 
   7   5   1       52.94       61.33      6.11 o 
   8   5   1        1.18        2.66      4.37 o 
   0   6   1     1201.67     1263.07     22.00 o 
   1   6   1       28.25       28.71      3.02 o 
   2   6   1       90.64       84.73      4.62 o 
   3   6   1       12.56       14.77      4.00 o 
   4   6   1       69.44       82.48      5.55 o 
   5   6   1      207.28      217.98     10.48 o 
   6   6   1       94.83      115.62     14.05 o 
   7   6   1       37.55       43.52      5.18 o 
   0   7   1        4.64        1.12      3.63 o 
   1   7   1      185.76      150.77      8.20 o 
   2   7   1      636.95      666.87     11.21 o 
   3   7   1      456.18      469.90     10.48 o 
   4   7   1       29.43       32.61      4.96 o 
   5   7   1      209.30      240.66      9.66 o 
   6   7   1        0.26        2.69      4.80 o 
   7   7   1       19.61       26.65     12.51 o 
   0   8   1       54.18       49.15      4.25 o 
   1   8   1     1744.43     1741.19     36.65 o 
   2   8   1      954.63     1021.69     22.55 o 
   3   8   1      109.07      118.03      6.37 o 
   4   8   1      183.34      170.90     13.20 o 
   5   8   1      229.10      223.97     17.21 o 
   6   8   1       13.36        9.60      7.05 o 
   7   8   1       71.79       69.41      5.90 o 
   0   9   1      141.98      131.10      6.71 o 
   1   9   1        3.20        4.92      3.75 o 
   2   9   1      127.45      151.92      6.60 o 
   3   9   1       50.27       47.84      5.34 o 
   4   9   1       75.13       53.01      7.18 o 
   5   9   1       28.54       19.20      8.62 o 
   6   9   1       36.28       25.96      6.09 o 
   7   9   1        3.36        7.33      3.77 o 
   0  10   1      108.98      114.14      6.14 o 
   1  10   1      179.21      170.25     12.79 o 
   2  10   1       97.52      112.23      8.31 o 
   3  10   1       58.10       54.65      5.60 o 
   4  10   1       24.39       32.55      5.69 o 
   5  10   1       29.19       41.21      8.35 o 
   6  10   1       10.58       14.73      3.98 o 
   0  11   1        0.43        2.74      4.40 o 
   1  11   1        4.94        4.46      4.20 o 
   2  11   1       34.25       38.40      5.30 o 
   3  11   1      187.51      152.47      8.39 o 
   4  11   1       10.38        9.06      4.62 o 
   5  11   1       13.91       16.22      4.53 o 
   6  11   1        4.89        9.35      5.83 o 
   0  12   1       15.38       17.12      5.46 o 
   1  12   1      315.05      299.75     10.36 o 
   2  12   1        3.30       11.76      4.81 o 
   3  12   1       97.94      105.65     10.71 o 
   4  12   1       32.26       21.16     11.19 o 
   5  12   1       12.29       11.40      6.85 o 
   6  12   1        1.89        7.59      5.50 o 
   0  13   1      175.62      185.93      9.21 o 
   1  13   1       18.09       16.82      5.55 o 
   2  13   1      127.24      132.16      8.12 o 
   3  13   1       19.84       19.31      7.74 o 
   4  13   1       19.93       29.75      6.00 o 
   5  13   1        1.66        3.62      4.17 o 
   0  14   1        3.44        0.62      5.82 o 
   1  14   1       96.65      110.87      8.11 o 
   2  14   1       33.50       32.98      8.50 o 
   3  14   1        2.75        6.16      5.16 o 
   4  14   1        3.26        2.57      4.39 o 
   5  14   1        0.01        1.09      3.83 o 
   0  15   1        3.25        1.40      5.66 o 
   1  15   1       28.04       43.99      5.88 o 
   2  15   1       23.33       29.41      6.15 o 
   3  15   1       14.86       13.99      8.39 o 
   4  15   1        4.34        3.61      4.43 o 
   0  16   1        2.30        8.34      7.46 o 
   1  16   1        4.09        8.62      6.25 o 
   2  16   1        2.81       12.17      5.08 o 
   3  16   1       32.59       27.05      5.22 o 
   0  17   1        0.52        3.72      8.80 o 
   1  17   1        4.11        9.94      5.62 o 
   2  17   1        0.84        2.21      4.52 o 
   0   0   2    10050.70    11815.32    107.67 o 
   1   0   2     7456.06     6486.63    314.12 o 
   2   0   2     2476.95     2050.93     84.52 o 
   3   0   2      371.78      423.62      7.50 o 
   4   0   2        5.01        4.84      4.67 o 
   5   0   2       10.09        5.17      5.81 o 
   6   0   2       64.27       71.53      6.12 o 
   7   0   2        3.29        2.76      5.12 o 
   8   0   2        5.06        2.81      4.90 o 
   0   1   2        0.64        1.27      1.94 o 
   1   1   2     3441.81     3137.98     85.91 o 
   2   1   2      905.81      938.79     27.52 o 
   3   1   2      139.55       96.68      2.88 o 
   4   1   2      143.18      121.02      7.19 o 
   5   1   2      158.56      147.42      8.86 o 
   6   1   2       65.55       94.22     12.67 o 
   7   1   2       16.18       11.40      5.22 o 
   8   1   2        0.33        2.26      4.43 o 
   0   2   2     3650.19     3560.73     65.70 o 
   1   2   2     2287.28     2049.07    131.65 o 
   2   2   2       10.70       12.11      2.17 o 
   3   2   2      108.46      110.93      6.67 o 
   4   2   2      237.54      233.08      7.13 o 
   5   2   2      133.40      118.46      6.40 o 
   6   2   2       14.85       18.16      4.40 o 
   7   2   2        8.17        4.42      5.19 o 
   8   2   2        5.80       14.89      4.78 o 
   0   3   2      157.08      125.23      4.27 o 
   1   3   2    11984.22    11675.36    155.36 o 
   2   3   2     4301.85     3975.63    111.60 o 
   3   3   2      459.01      493.76      8.77 o 
   4   3   2      296.80      314.23      8.40 o 
   5   3   2       76.82       87.36      5.93 o 
   6   3   2       28.76       30.28      6.13 o 
   7   3   2       16.13       13.60      5.44 o 
   8   3   2        7.62        8.49      8.18 o 
   0   4   2      545.28      478.83      8.34 o 
   1   4   2     1472.63     1654.27     32.72 o 
   2   4   2      871.08      908.08     28.48 o 
   3   4   2      784.17      740.57     65.90 o 
   4   4   2       83.42       91.36      5.56 o 
   5   4   2      100.88       87.93      6.48 o 
   6   4   2      352.83      385.83     24.01 o 
   7   4   2        2.90        6.72      5.58 o 
   8   4   2        0.08        8.12      5.11 o 
   0   5   2     1044.15      982.85     14.50 o 
   1   5   2      644.00      605.70     13.19 o 
   2   5   2     2536.71     2700.13     18.46 o 
   3   5   2       76.43       71.06      5.85 o 
   4   5   2       75.22       83.82      5.62 o 
   5   5   2       40.64       41.66      5.76 o 
   6   5   2       77.52       96.11      7.32 o 
   7   5   2        7.84       10.49      4.93 o 
   8   5   2       11.16       16.36      4.62 o 
   0   6   2     2703.71     2967.08     18.21 o 
   1   6   2       20.49       20.00      2.78 o 
   2   6   2     2072.61     2030.05     21.24 o 
   3   6   2       87.81       92.03      6.17 o 
   4   6   2       63.57       65.78      5.44 o 
   5   6   2       70.36       82.81      7.59 o 
   6   6   2      171.39      190.33     17.68 o 
   7   6   2        5.76        6.25      4.83 o 
   0   7   2       26.13       26.84      3.39 o 
   1   7   2      468.24      513.32      9.30 o 
   2   7   2      371.25      343.60      8.46 o 
   3   7   2      682.03      713.09     12.63 o 
   4   7   2       24.48       17.73      6.22 o 
   5   7   2       18.42       18.71      5.52 o 
   6   7   2       11.39        8.23      5.10 o 
   7   7   2        7.83        5.11      4.87 o 
   0   8   2      525.29      515.76      9.84 o 
   1   8   2      145.88      140.63      9.96 o 
   2   8   2      399.42      417.49      9.47 o 
   3   8   2       37.28       30.80      4.47 o 
   4   8   2      213.44      234.48      9.90 o 
   5   8   2      151.82      160.34     13.66 o 
   6   8   2       21.32        5.49      5.19 o 
   7   8   2        3.75        3.74      4.57 o 
   0   9   2       64.23       58.67      8.27 o 
   1   9   2      215.95      243.99     13.11 o 
   2   9   2       56.45       56.64      5.00 o 
   3   9   2       31.27       24.94      6.10 o 
   4   9   2      138.71      118.52      7.79 o 
   5   9   2      242.49      204.81     27.93 o 
   6   9   2       10.95       10.66      9.71 o 
   7   9   2        0.03        2.85      4.07 o 
   0  10   2      202.63      210.03     12.60 o 
   1  10   2        4.14        2.69      3.87 o 
   2  10   2       33.41       27.66      4.89 o 
   3  10   2      121.08      138.95      7.51 o 
   4  10   2      370.53      383.33     14.04 o 
   5  10   2        2.46        4.41      4.80 o 
   6  10   2       10.30        9.26      4.71 o 
   0  11   2       40.16       46.44      5.03 o 
   1  11   2       26.15       21.33      4.49 o 
   2  11   2       23.48       26.76      4.40 o 
   3  11   2       97.45      104.81     13.71 o 
   4  11   2      110.41      112.67      7.76 o 
   5  11   2       23.43       25.94      5.19 o 
   6  11   2       16.26       11.95      4.96 o 
   0  12   2       35.56       33.18      6.19 o 
   1  12   2       44.59       37.00      8.32 o 
   2  12   2       69.00       65.47      6.65 o 
   3  12   2       58.85       62.88      6.50 o 
   4  12   2       29.55       15.47      5.84 o 
   5  12   2       32.20       37.89      5.78 o 
   6  12   2       23.26       16.61      4.67 o 
   0  13   2      103.11       96.51      8.10 o 
   1  13   2       25.42       23.96      5.39 o 
   2  13   2       33.93       29.65      6.28 o 
   3  13   2       96.26       81.82      7.88 o 
   4  13   2        3.59        7.63      5.19 o 
   5  13   2        5.31       10.49      4.19 o 
   0  14   2       23.93       16.26      5.52 o 
   1  14   2        2.43        1.62      5.44 o 
   2  14   2       88.41       82.31      7.86 o 
   3  14   2       20.16        3.26      5.73 o 
   4  14   2       13.71       26.76      4.78 o 
   5  14   2        6.71        3.13      4.15 o 
   0  15   2       49.09       54.57      7.29 o 
   1  15   2       37.03       42.20      9.50 o 
   2  15   2       61.02       38.05      7.59 o 
   3  15   2       19.30       19.40      6.98 o 
   4  15   2        5.11        3.87      5.06 o 
   0  16   2        2.01        0.05      5.69 o 
   1  16   2        3.11       13.72      4.95 o 
   2  16   2       11.73        9.70      5.25 o 
   3  16   2        4.42       10.29      4.74 o 
   0  17   2       13.37       15.05      5.98 o 
   1  17   2       17.22       17.74      5.83 o 
   2  17   2        4.36        5.15      4.76 o 
   1   0   3      560.02      600.96     59.96 o 
   2   0   3     2992.47     2627.32    146.61 o 
   3   0   3     1542.73     1492.39     60.12 o 
   4   0   3      383.76      294.73    186.68 o 
   5   0   3       49.75       52.86      5.00 o 
   6   0   3        2.99        1.39      4.53 o 
   7   0   3       93.65      117.11      7.51 o 
   8   0   3        0.86        4.00      8.23 o 
   0   1   3     5266.84     5493.34     94.45 o 
   1   1   3     1265.69     1150.56    119.81 o 
   2   1   3     1044.64     1019.74     34.88 o 
   3   1   3      486.48      452.00      9.53 o 
   4   1   3      658.95      579.74     10.36 o 
   5   1   3       20.29       32.31      7.13 o 
   6   1   3       86.66       85.26      8.54 o 
   7   1   3       46.47       43.45      8.95 o 
   8   1   3        5.37        7.24      4.81 o 
   0   2   3      168.23      234.39      3.66 o 
   1   2   3    12420.48    11958.82    113.66 o 
   2   2   3     2989.18     2792.33    105.04 o 
   3   2   3      451.93      467.83     16.48 o 
   4   2   3       34.78       32.79      6.93 o 
   5   2   3      230.71      247.45      8.53 o 
   6   2   3      111.10      124.75     11.47 o 
   7   2   3        2.05        3.54      5.17 o 
   8   2   3        6.50        5.07      4.50 o 
   0   3   3     2102.80     2069.48     41.67 o 
   1   3   3     3756.94     3707.50     43.47 o 
   2   3   3      237.12      202.01      4.97 o 
   3   3   3     2303.49     2178.26     53.16 o 
   4   3   3       94.32      103.51      5.33 o 
   5   3   3       57.52       71.41      6.31 o 
   6   3   3       33.02       47.91      5.67 o 
   7   3   3        6.34       10.83      5.70 o 
   8   3   3       16.79       19.69      7.75 o 
   0   4   3       41.35       45.12      2.49 o 
   1   4   3     1124.42     1293.60     22.81 o 
   2   4   3      459.80      474.36     13.04 o 
   3   4   3     1575.13     1621.40     39.24 o 
   4   4   3      104.78      133.57      6.34 o 
   5   4   3       79.28       90.32      7.49 o 
   6   4   3       94.88       98.10      7.60 o 
   7   4   3       31.42       33.51      5.72 o 
   8   4   3        1.52        5.36      4.23 o 
   0   5   3        5.13        6.16      2.20 o 
   1   5   3      230.36      211.50      7.87 o 
   2   5   3     1180.95     1268.37     24.97 o 
   3   5   3       14.83       13.92      3.42 o 
   4   5   3       78.67       72.83      5.19 o 
   5   5   3      364.09      353.73     15.93 o 
   6   5   3       19.40       21.51      7.39 o 
   7   5   3        9.70       15.67      9.65 o 
   0   6   3       11.51       14.25      4.78 o 
   1   6   3      441.18      414.59      7.66 o 
   2   6   3       74.71       72.20      4.80 o 
   3   6   3      757.13      843.26     12.93 o 
   4   6   3       75.60       88.45      5.87 o 
   5   6   3       68.30       59.04      9.98 o 
   6   6   3       62.11       70.63     19.21 o 
   7   6   3       19.38       24.57      5.37 o 
   0   7   3       84.55       77.26      4.14 o 
   1   7   3      727.03      700.28     22.57 o 
   2   7   3      143.76      166.71      6.23 o 
   3   7   3      423.23      404.65     19.41 o 
   4   7   3       12.48       12.40      4.94 o 
   5   7   3       70.72       82.03      6.48 o 
   6   7   3        2.87        9.89      4.83 o 
   7   7   3       28.48       27.55      5.49 o 
   0   8   3       98.53      106.81      4.75 o 
   1   8   3      197.97      234.16      9.19 o 
   2   8   3       73.75       62.43      4.87 o 
   3   8   3       62.18       60.83      5.21 o 
   4   8   3       19.55       35.75      5.14 o 
   5   8   3       86.10      110.36      7.59 o 
   6   8   3        0.75        9.97      5.36 o 
   7   8   3        9.67       17.04      4.79 o 
   0   9   3       53.63       46.76      4.48 o 
   1   9   3       95.46       85.86      5.32 o 
   2   9   3       36.88       42.40      5.64 o 
   3   9   3       66.56       62.77      5.52 o 
   4   9   3        2.57        9.33      5.61 o 
   5   9   3       31.25       54.66      5.90 o 
   6   9   3        3.74        4.12      5.32 o 
   7   9   3        6.81        8.00      5.17 o 
   0  10   3       38.04       40.92      9.58 o 
   1  10   3       70.31       67.87      5.55 o 
   2  10   3       45.34       40.08      7.63 o 
   3  10   3       34.56       29.83      5.25 o 
   4  10   3       57.41       64.08      6.67 o 
   5  10   3        4.90       12.38      6.61 o 
   6  10   3        0.50        2.55      4.50 o 
   0  11   3       16.77       21.55      4.88 o 
   1  11   3       96.88       84.03      6.24 o 
   2  11   3       75.24       73.48      6.45 o 
   3  11   3       13.45       23.23      6.05 o 
   4  11   3        8.56        1.53      6.02 o 
   5  11   3       63.62       58.80      6.50 o 
   6  11   3       12.94       21.24     16.87 o 
   0  12   3       34.84       39.38     28.63 o 
   1  12   3       24.32       18.20      5.08 o 
   2  12   3       44.05       47.74     11.19 o 
   3  12   3       33.87       39.54      5.94 o 
   4  12   3       27.85       27.92      6.01 o 
   5  12   3        1.62        8.15      6.42 o 
   6  12   3        2.72        2.92      4.37 o 
   0  13   3        0.91        3.78      5.23 o 
   1  13   3       49.40       56.46      6.32 o 
   2  13   3      129.02      126.09      8.39 o 
   3  13   3       17.06       15.95      5.71 o 
   4  13   3        1.73        5.44      4.89 o 
   5  13   3        9.15       11.05      4.33 o 
   0  14   3       32.37       28.48      9.00 o 
   1  14   3        1.60        7.29      6.02 o 
   2  14   3       38.99       49.99      6.62 o 
   3  14   3       17.18       22.60      5.38 o 
   4  14   3        7.54        4.98      4.97 o 
   5  14   3        2.97        4.00      4.80 o 
   0  15   3       32.54       37.03      6.47 o 
   1  15   3       19.66       12.10      8.42 o 
   2  15   3        2.05        5.23      5.60 o 
   3  15   3       17.68       17.95      5.95 o 
   4  15   3        8.50        9.04      5.26 o 
   0  16   3        7.16        6.80      7.82 o 
   1  16   3       10.12       12.25      5.74 o 
   2  16   3        4.38        2.21      4.93 o 
   3  16   3       14.64       17.15      4.97 o 
   0  17   3       38.30       38.94      7.11 o 
   1  17   3        9.05        3.69      5.93 o 
   2  17   3        2.54        5.16      4.93 o 
   0   0   4     4565.94     4972.63    137.66 o 
   1   0   4     2943.33     2884.49    358.77 o 
   2   0   4     6256.98     5696.16    211.60 o 
   3   0   4       89.81       72.17     10.07 o 
   4   0   4      222.10      182.74     11.64 o 
   5   0   4       86.89      102.23      6.04 o 
   6   0   4        4.47        0.91      4.47 o 
   7   0   4        0.68       11.08      4.83 o 
   8   0   4        2.12        0.49      4.36 o 
   0   1   4      100.26      125.94      2.76 o 
   1   1   4     2892.36     2791.77    124.22 o 
   2   1   4     3204.12     2910.71     75.71 o 
   3   1   4      229.81      202.84      7.01 o 
   4   1   4       58.60       58.47      8.71 o 
   5   1   4       92.20       83.24      8.72 o 
   6   1   4       94.45       90.61      6.69 o 
   7   1   4       13.37        9.88      5.49 o 
   8   1   4        3.98       15.29      4.64 o 
   0   2   4       16.18       14.91      1.61 o 
   1   2   4     6835.84     6873.36    328.09 o 
   2   2   4      266.52      282.55     17.81 o 
   3   2   4      550.74      546.38      8.98 o 
   4   2   4       87.04       82.10      5.19 o 
   5   2   4       30.25       24.97      4.58 o 
   6   2   4       33.76       40.16      5.47 o 
   7   2   4       14.46       12.10      5.31 o 
   8   2   4       14.75       12.11      5.70 o 
   0   3   4    14386.12     2133.45   7066.99 o 
   1   3   4      908.60      805.82     32.83 o 
   2   3   4     1703.40     1505.07     64.54 o 
   3   3   4     1505.97     1439.95     56.80 o 
   4   3   4      380.34      294.35      4.29 o 
   5   3   4      253.98      229.40     23.60 o 
   6   3   4       48.68       49.19      5.94 o 
   7   3   4        1.10        3.24      4.74 o 
   8   3   4       11.85        8.23      6.20 o 
   0   4   4      280.25      275.94     11.77 o 
   1   4   4      405.60      357.65     27.71 o 
   2   4   4     3619.72     3739.33     51.50 o 
   3   4   4      615.29      627.28     33.94 o 
   4   4   4       85.16       68.64      5.06 o 
   5   4   4       51.04       55.70      5.39 o 
   6   4   4        3.03        4.36      5.42 o 
   7   4   4        4.67        2.91      4.99 o 
   8   4   4        5.27       15.02      4.58 o 
   0   5   4       34.86       39.54      2.92 o 
   1   5   4     3183.13     3214.76    114.16 o 
   2   5   4     1474.99     1629.70     14.84 o 
   3   5   4      767.00      741.52     22.05 o 
   4   5   4      236.32      233.97      7.78 o 
   5   5   4       48.93       54.40      5.57 o 
   6   5   4       46.85       43.97      6.37 o 
   7   5   4       20.52       16.01      5.56 o 
   0   6   4      181.68      163.59      5.10 o 
   1   6   4      123.04       97.57      4.79 o 
   2   6   4      115.34      121.45     13.68 o 
   3   6   4      605.68      558.25     22.59 o 
   4   6   4        8.01        7.22      3.86 o 
   5   6   4        4.67        3.75      4.57 o 
   6   6   4       28.54       28.47      6.01 o 
   7   6   4        8.36        7.99      5.18 o 
   0   7   4       23.15       45.28      6.26 o 
   1   7   4       22.11       26.29      3.91 o 
   2   7   4       43.24       53.07      4.16 o 
   3   7   4      238.17      232.75      7.88 o 
   4   7   4       15.79       22.65      4.45 o 
   5   7   4       22.90       12.99      5.66 o 
   6   7   4        5.29        6.36      5.14 o 
   7   7   4        9.43       28.70     13.03 o 
   0   8   4       31.15       32.99      3.54 o 
   1   8   4      217.46      250.56      7.49 o 
   2   8   4      383.73      382.30     16.95 o 
   3   8   4      107.98      107.67      6.23 o 
   4   8   4        5.30        2.53      4.88 o 
   5   8   4      140.20      132.15      8.14 o 
   6   8   4       16.77       12.64      5.78 o 
   7   8   4        1.23        4.42      4.82 o 
   0   9   4        0.02        0.60      3.62 o 
   1   9   4      209.15      185.47      7.17 o 
   2   9   4        0.02        2.11      3.97 o 
   3   9   4       57.01       60.52      5.78 o 
   4   9   4      639.71      659.46     14.40 o 
   5   9   4       73.19       83.37      8.76 o 
   6   9   4       10.18       14.31      5.09 o 
   7   9   4       10.50       11.94      8.02 o 
   0  10   4       38.09       54.21     17.30 o 
   1  10   4        1.77        6.20      3.63 o 
   2  10   4       48.88       60.43      5.36 o 
   3  10   4        7.08        5.23      5.22 o 
   4  10   4       80.90       92.40      7.39 o 
   5  10   4       57.56       58.98      6.38 o 
   6  10   4        4.60        7.47      5.06 o 
   0  11   4       85.61       96.15      6.25 o 
   1  11   4        5.45        4.57      4.35 o 
   2  11   4       45.30       45.38     11.54 o 
   3  11   4      251.85      238.34     10.02 o 
   4  11   4      130.08      138.50      8.48 o 
   5  11   4        9.29       17.96     10.18 o 
   6  11   4        5.57       13.68      5.27 o 
   0  12   4       88.84      104.85      9.84 o 
   1  12   4      152.90      124.86      7.68 o 
   2  12   4       13.35       12.99     11.33 o 
   3  12   4       49.90       48.04      8.76 o 
   4  12   4       20.46       26.63      5.66 o 
   5  12   4        0.05        5.79      5.13 o 
   6  12   4        3.38        0.47      6.11 o 
   0  13   4        1.71        2.25      5.39 o 
   1  13   4        8.18        9.77      5.27 o 
   2  13   4      159.74      157.81      9.31 o 
   3  13   4       16.10        4.26      5.83 o 
   4  13   4        5.08       10.67      4.74 o 
   5  13   4        9.22        6.08      5.43 o 
   0  14   4        1.86        4.62      7.44 o 
   1  14   4       15.66       21.21      8.77 o 
   2  14   4       30.89       36.04      6.30 o 
   3  14   4       11.14       16.85      5.79 o 
   4  14   4        2.94        0.53      4.57 o 
   0  15   4       11.70        9.46      6.23 o 
   1  15   4        1.29        2.54      5.89 o 
   2  15   4       25.02       19.78      6.34 o 
   3  15   4       13.20       14.96      5.24 o 
   4  15   4       13.53       12.60      4.86 o 
   0  16   4        2.65        2.59      5.97 o 
   1  16   4       46.09       45.04      6.96 o 
   2  16   4        4.43        7.66      5.94 o 
   3  16   4       11.05        9.54      5.27 o 
   0  17   4       86.81       57.11      8.25 o 
   1  17   4        4.24        7.73      5.95 o 
   1   0   5     3725.29     3386.79    520.29 o 
   2   0   5      932.98      858.95     68.93 o 
   3   0   5        5.60        0.75      2.48 o 
   4   0   5     1504.56     1637.90     41.14 o 
   5   0   5      189.09      166.55      7.49 o 
   6   0   5      155.49      149.37      7.73 o 
   7   0   5       13.46       12.69      5.91 o 
   8   0   5        6.80       12.07      4.92 o 
   0   1   5     2799.13     2995.88     33.58 o 
   1   1   5     3919.38     3930.78    178.51 o 
   2   1   5      277.10      216.21      5.00 o 
   3   1   5      305.50      249.34      3.37 o 
   4   1   5      661.37      622.47     33.75 o 
   5   1   5      242.85      230.23      9.55 o 
   6   1   5        4.84        7.74      6.56 o 
   7   1   5       17.31       13.87      5.46 o 
   8   1   5       24.14       17.31      5.29 o 
   0   2   5       41.64       50.33      2.45 o 
   1   2   5      214.70      216.77     10.09 o 
   2   2   5       22.63       20.02      2.60 o 
   3   2   5     1424.15     1493.59     17.58 o 
   4   2   5       83.74      103.56      7.11 o 
   5   2   5       45.46       30.35     19.76 o 
   6   2   5       51.34       40.98     29.55 o 
   7   2   5        0.96        3.31      4.95 o 
   8   2   5       12.16       14.44      4.75 o 
   0   3   5     1706.76     1901.84     69.21 o 
   1   3   5      847.59      814.69     17.98 o 
   2   3   5      177.66      151.82      6.37 o 
   3   3   5       88.43       68.27      3.41 o 
   4   3   5        1.50        7.70      2.99 o 
   5   3   5      255.37      242.61      8.65 o 
   6   3   5        1.95        7.42      4.65 o 
   7   3   5       24.74       24.15      5.25 o 
   8   3   5        9.57        6.76      4.89 o 
   0   4   5      217.34      205.22      5.20 o 
   1   4   5      208.92      176.63     11.51 o 
   2   4   5      162.76      153.01      5.25 o 
   3   4   5      105.19      114.60      8.53 o 
   4   4   5      203.17      201.06      7.24 o 
   5   4   5       16.69       16.26      9.37 o 
   6   4   5       38.32       49.62      5.91 o 
   7   4   5        6.96       11.11      4.80 o 
   0   5   5      748.79      807.82     13.05 o 
   1   5   5       56.63       53.04      3.49 o 
   2   5   5      585.36      604.51      9.70 o 
   3   5   5      151.55      166.70      6.28 o 
   4   5   5       72.66       73.60     15.14 o 
   5   5   5      141.46      124.67      8.25 o 
   6   5   5       25.37       29.60      9.46 o 
   7   5   5        6.49       17.58      4.92 o 
   0   6   5      468.16      420.88     12.06 o 
   1   6   5        5.16        3.81      2.93 o 
   2   6   5      110.64      100.15      5.15 o 
   3   6   5      202.45      209.99      7.40 o 
   4   6   5      227.52      230.71      8.31 o 
   5   6   5       40.25       43.89      7.55 o 
   6   6   5       19.93       15.45      6.62 o 
   7   6   5        2.26        7.41      5.07 o 
   0   7   5      923.66      987.91     12.72 o 
   1   7   5      588.05      660.51     19.84 o 
   2   7   5      112.38      134.84      5.87 o 
   3   7   5      449.23      419.80     14.75 o 
   4   7   5      170.58      208.94      8.34 o 
   5   7   5       32.79       34.06      5.78 o 
   6   7   5       24.01       16.65      5.43 o 
   7   7   5        3.19        5.34      4.32 o 
   0   8   5      304.70      280.95     11.02 o 
   1   8   5      423.92      473.74      9.99 o 
   2   8   5      242.73      240.79     12.91 o 
   3   8   5      168.53      144.13      7.43 o 
   4   8   5      303.02      325.47     10.57 o 
   5   8   5       41.60       49.99      7.75 o 
   6   8   5       12.05       21.17      5.26 o 
   7   8   5        1.64        5.84      4.82 o 
   0   9   5      191.39      183.14      7.75 o 
   1   9   5       43.46       47.83      5.04 o 
   2   9   5      212.29      222.10      8.86 o 
   3   9   5      156.15      158.88     11.71 o 
   4   9   5       78.33       77.99      7.28 o 
   5   9   5       29.61       18.69      7.96 o 
   6   9   5       14.80       14.05      5.47 o 
   7   9   5        3.83        6.53      6.53 o 
   0  10   5      834.48      906.72     15.38 o 
   1  10   5      119.72      131.39      7.00 o 
   2  10   5       67.84       66.01      5.87 o 
   3  10   5      455.52      391.77     11.74 o 
   4  10   5        5.76        8.35      5.68 o 
   5  10   5       14.78        4.89      5.88 o 
   6  10   5       12.08        6.14      5.06 o 
   0  11   5       77.27       70.18      6.60 o 
   1  11   5       17.97       19.59      7.16 o 
   2  11   5        3.69        8.01      4.46 o 
   3  11   5        0.57        1.98      5.21 o 
   4  11   5       35.12       35.45      7.48 o 
   5  11   5       62.73       55.57      6.42 o 
   6  11   5        2.77        7.45      5.81 o 
   0  12   5       71.21       93.23      7.28 o 
   1  12   5      218.28      246.60     12.71 o 
   2  12   5       11.26        6.96      5.56 o 
   3  12   5        4.02        2.57      5.47 o 
   4  12   5       37.06       45.26     11.02 o 
   5  12   5       28.27       21.73      6.18 o 
   0  13   5       22.73       15.19      6.04 o 
   1  13   5       83.42       99.89      7.34 o 
   2  13   5      105.84      108.46      7.82 o 
   3  13   5       64.82       57.43      6.94 o 
   4  13   5       13.69       12.05      5.30 o 
   5  13   5       37.06       37.38      5.66 o 
   0  14   5       16.35       19.90     11.16 o 
   1  14   5       83.06       65.41     14.79 o 
   2  14   5        6.99       12.23      5.83 o 
   3  14   5        1.10        6.15      5.01 o 
   4  14   5        2.54       12.79      7.42 o 
   0  15   5        9.47        7.29      5.51 o 
   1  15   5       32.70       38.03      6.60 o 
   2  15   5       13.17       10.74      6.02 o 
   3  15   5        0.37        1.09      5.03 o 
   4  15   5        0.09        1.07      4.75 o 
   0  16   5        3.59        2.15      5.75 o 
   1  16   5       49.03       45.11      7.32 o 
   2  16   5        4.65        3.68      5.45 o 
   3  16   5        4.16        8.55      4.36 o 
   0  17   5       43.71       45.89     14.12 o 
   1  17   5        6.79        2.56      6.00 o 
   0   0   6      760.86      943.73      8.11 o 
   1   0   6     1320.78     1233.50    208.77 o 
   2   0   6     2862.43     2750.83    189.35 o 
   3   0   6       89.11      100.24      4.54 o 
   4   0   6      473.67      521.82     14.14 o 
   5   0   6       67.92       76.89      6.41 o 
   6   0   6        0.00        0.04      4.57 o 
   7   0   6       98.53      112.15      8.77 o 
   8   0   6       64.63       36.52     25.98 o 
   0   1   6    12210.84    12279.44    123.51 o 
   1   1   6      883.03     1011.65     14.07 o 
   2   1   6      106.25       95.31      3.86 o 
   3   1   6     1068.04      892.10    101.07 o 
   4   1   6     1572.88     1682.02     66.78 o 
   5   1   6       29.26       20.81     11.47 o 
   6   1   6        9.52        8.89      4.20 o 
   7   1   6        6.14        4.01      4.81 o 
   8   1   6        2.60        4.73      4.61 o 
   0   2   6     1369.40     1328.18     19.99 o 
   1   2   6      203.45      226.71      4.87 o 
   2   2   6     2116.35     1777.06     45.34 o 
   3   2   6      956.31      929.67     14.47 o 
   4   2   6      212.06      227.40      7.03 o 
   5   2   6      121.18      107.50      5.85 o 
   6   2   6      119.53      123.88      9.70 o 
   7   2   6       69.91       85.49      7.22 o 
   8   2   6       34.33       21.35      5.50 o 
   0   3   6      139.47      120.94      3.84 o 
   1   3   6      796.57      908.99     30.81 o 
   2   3   6     1453.74     1571.88     26.19 o 
   3   3   6       26.07       25.40      3.47 o 
   4   3   6       61.16       46.39      3.75 o 
   5   3   6       47.84       53.64      8.18 o 
   6   3   6      115.25      114.69      7.39 o 
   7   3   6       16.43        9.93     10.27 o 
   0   4   6      708.42      687.97     21.91 o 
   1   4   6      905.07      766.85     33.86 o 
   2   4   6     1693.98     1804.31     15.51 o 
   3   4   6      367.39      281.36      4.61 o 
   4   4   6       72.71       76.09      6.30 o 
   5   4   6      109.98       91.80      6.62 o 
   6   4   6      118.44      113.10      7.62 o 
   7   4   6        4.06        3.36      5.33 o 
   0   5   6     2367.83     2385.73     32.43 o 
   1   5   6      664.88      589.52     48.57 o 
   2   5   6     2091.31     2358.26     18.59 o 
   3   5   6      233.57      267.59      7.56 o 
   4   5   6      154.57      144.75     12.20 o 
   5   5   6       43.21       51.16      5.63 o 
   6   5   6       88.42       82.26     16.37 o 
   7   5   6       20.37       16.33      5.15 o 
   0   6   6       71.43       65.54      4.55 o 
   1   6   6     2417.98     2550.32     93.21 o 
   2   6   6      454.89      454.97      9.42 o 
   3   6   6      617.51      680.20     27.45 o 
   4   6   6        0.23        6.15      4.08 o 
   5   6   6      145.65      158.09      7.80 o 
   6   6   6       15.44       10.19      7.11 o 
   7   6   6       12.32       12.33      5.04 o 
   0   7   6      236.68      246.60      7.86 o 
   1   7   6      961.36     1036.88     13.53 o 
   2   7   6      319.51      317.93      8.38 o 
   3   7   6      330.83      322.75      9.32 o 
   4   7   6      285.46      283.56      9.48 o 
   5   7   6       29.39       29.80      6.01 o 
   6   7   6        0.45        6.11      4.84 o 
   7   7   6        4.36        3.26      4.52 o 
   0   8   6      110.43      147.66      9.70 o 
   1   8   6      114.01      104.41     10.76 o 
   2   8   6      123.81      117.34      6.14 o 
   3   8   6      352.63      335.86     14.79 o 
   4   8   6       29.66       29.87      5.34 o 
   5   8   6       59.82       68.44     15.22 o 
   6   8   6        6.39        8.24      5.07 o 
   7   8   6        4.76        3.80      4.70 o 
   0   9   6      608.03      672.32     14.26 o 
   1   9   6       85.86       80.79      5.46 o 
   2   9   6      323.42      322.53      9.87 o 
   3   9   6      140.58      130.69      7.29 o 
   4   9   6      155.09      138.17      8.32 o 
   5   9   6       14.11       15.27      5.47 o 
   6   9   6       13.89       19.23      5.11 o 
   0  10   6      522.32      524.13     13.57 o 
   1  10   6       76.37       53.68      5.54 o 
   2  10   6       43.92       39.01      6.12 o 
   3  10   6      175.83      156.91      8.09 o 
   4  10   6      119.22      125.42      7.95 o 
   5  10   6       11.33       30.58      8.69 o 
   6  10   6        0.70        4.64      4.66 o 
   0  11   6        1.08        3.74      7.36 o 
   1  11   6       98.52       98.21      9.07 o 
   2  11   6       43.73       40.71     11.15 o 
   3  11   6       58.45       63.21      6.69 o 
   4  11   6        2.17        5.31      5.71 o 
   5  11   6       18.22       20.99      5.29 o 
   6  11   6        4.76        5.00      4.54 o 
   0  12   6        0.92        3.16      5.57 o 
   1  12   6       80.10       83.43      7.49 o 
   2  12   6      101.32       94.08     16.50 o 
   3  12   6       36.53       31.78     14.14 o 
   4  12   6       12.49        8.11      5.59 o 
   5  12   6        7.47        9.94      4.83 o 
   0  13   6       25.73       20.97      6.97 o 
   1  13   6        9.43       23.28      6.75 o 
   2  13   6       66.17       60.90      8.02 o 
   3  13   6        9.16        9.34      5.88 o 
   4  13   6       12.21       11.40      6.89 o 
   5  13   6        1.66        3.98      4.37 o 
   0  14   6       12.59        5.74      6.50 o 
   1  14   6        3.91        3.03      6.00 o 
   2  14   6       36.39       43.95      7.20 o 
   3  14   6       10.01        7.70      5.42 o 
   4  14   6       27.17       19.28      7.54 o 
   0  15   6        0.84        4.85     11.03 o 
   1  15   6       25.71       29.14     16.29 o 
   2  15   6       19.97       17.03      6.29 o 
   3  15   6        2.25        7.39      5.46 o 
   0  16   6       13.98        9.88      5.83 o 
   1  16   6       14.15       12.36      5.76 o 
   2  16   6       26.17       32.52      5.98 o 
   0  17   6        0.48       11.50      5.28 o 
   1  17   6       11.74        5.30      5.82 o 
   1   0   7      246.10      251.68     53.94 o 
   2   0   7        3.50        3.90      2.53 o 
   3   0   7        2.76        0.26      2.91 o 
   4   0   7       12.24       11.22      4.31 o 
   5   0   7      351.58      348.70     18.02 o 
   6   0   7        1.84        0.11      4.51 o 
   7   0   7       19.43       25.99      6.26 o 
   8   0   7        6.50        6.35      6.73 o 
   0   1   7      576.47      535.04      7.17 o 
   1   1   7     1595.32     1619.36     26.92 o 
   2   1   7     1094.52     1185.33     47.78 o 
   3   1   7      286.86      196.24      2.97 o 
   4   1   7      131.55       94.08     13.64 o 
   5   1   7       21.67       21.74      4.09 o 
   6   1   7       23.29       16.50      4.84 o 
   7   1   7       63.54       55.29      7.99 o 
   8   1   7       26.77       13.37      7.47 o 
   0   2   7       40.62       42.74      2.74 o 
   1   2   7     1089.18     1314.68     23.34 o 
   2   2   7       40.63       48.03      3.35 o 
   3   2   7     1205.91     1241.93     13.92 o 
   4   2   7      268.46      206.03     42.35 o 
   5   2   7      155.55      134.78     12.38 o 
   6   2   7       55.87       46.45      5.83 o 
   7   2   7        1.21        4.21      4.92 o 
   0   3   7       69.57       24.13     18.58 o 
   1   3   7      753.49      800.21     20.07 o 
   2   3   7     2007.55     2097.99     16.51 o 
   3   3   7      115.12      114.21      7.13 o 
   4   3   7       41.98       22.85     15.14 o 
   5   3   7      120.42      125.74      7.46 o 
   6   3   7       54.79       64.24      6.38 o 
   7   3   7       49.35       36.04      5.45 o 
   0   4   7     1593.70     1713.87     49.35 o 
   1   4   7      883.38      888.17     43.94 o 
   2   4   7      841.31      863.36     11.43 o 
   3   4   7      187.06      185.11      6.53 o 
   4   4   7      145.84      165.06     13.26 o 
   5   4   7       78.90       85.46     16.13 o 
   6   4   7      122.78      103.03      7.11 o 
   7   4   7       13.21       22.12      4.72 o 
   0   5   7      204.83      194.78     14.43 o 
   1   5   7     2250.32     2245.55     64.22 o 
   2   5   7      118.63      125.96      5.61 o 
   3   5   7      515.43      486.21     10.27 o 
   4   5   7       24.38       27.89      7.24 o 
   5   5   7       24.22       21.76      7.49 o 
   6   5   7       19.00       25.78      5.55 o 
   7   5   7        5.25        7.32      7.11 o 
   0   6   7      310.45      366.35      9.37 o 
   1   6   7      714.89      914.62     54.25 o 
   2   6   7       20.22       22.19      3.93 o 
   3   6   7      395.75      346.30     17.34 o 
   4   6   7      177.14      165.59     12.34 o 
   5   6   7       67.23       85.69     11.84 o 
   6   6   7        7.91        1.50      5.32 o 
   7   6   7        9.58        9.08      4.72 o 
   0   7   7       46.20       49.87      4.82 o 
   1   7   7      628.80      614.60     18.87 o 
   2   7   7      247.72      247.38     21.37 o 
   3   7   7      114.88      112.31      6.35 o 
   4   7   7      126.62      103.53      8.19 o 
   5   7   7      140.22      154.55     12.52 o 
   6   7   7       14.84       14.43      4.91 o 
   7   7   7        2.27       10.81      5.40 o 
   0   8   7     2915.89     2877.54     49.71 o 
   1   8   7      406.77      418.56     10.09 o 
   2   8   7       51.33       47.65      5.07 o 
   3   8   7       81.51       75.23      6.29 o 
   4   8   7       14.11       22.44      4.64 o 
   5   8   7      120.62      109.12      7.77 o 
   6   8   7       23.74       27.96      5.44 o 
   7   8   7        1.05        2.47      4.64 o 
   0   9   7       53.94       55.54      6.14 o 
   1   9   7      368.09      315.65      9.80 o 
   2   9   7      135.35      168.67     12.27 o 
   3   9   7       38.35       41.18      5.72 o 
   4   9   7      113.76      100.35      7.34 o 
   5   9   7       11.95        5.06      5.48 o 
   6   9   7        0.40        4.23      4.67 o 
   0  10   7      195.88      184.86      8.34 o 
   1  10   7       82.44       77.07      6.83 o 
   2  10   7      102.90      110.32     14.99 o 
   3  10   7       46.74       31.19      6.37 o 
   4  10   7       13.70        8.20      6.19 o 
   5  10   7        0.62        4.28      4.87 o 
   6  10   7        1.13        5.99      4.56 o 
   0  11   7       55.74       46.43      6.12 o 
   1  11   7       54.08       63.36      6.32 o 
   2  11   7       20.32       17.10     13.60 o 
   3  11   7      141.40      145.69      8.75 o 
   4  11   7       42.77       44.30      6.53 o 
   5  11   7        3.03        7.28      5.23 o 
   6  11   7        2.78        1.83      4.30 o 
   0  12   7      230.56      192.99    130.83 o 
   1  12   7      114.55      135.77      8.30 o 
   2  12   7       15.33        1.77      5.98 o 
   3  12   7       19.21       20.01      6.22 o 
   4  12   7       23.35       23.06      5.95 o 
   5  12   7       14.23       11.36      5.13 o 
   0  13   7        1.57        6.20      9.27 o 
   1  13   7       53.65       57.34      6.98 o 
   2  13   7       18.77       39.81      6.23 o 
   3  13   7      156.88      138.75      8.91 o 
   4  13   7        6.83        3.98      5.61 o 
   5  13   7       12.57       14.03      5.03 o 
   0  14   7      167.34      155.96      9.06 o 
   1  14   7        3.98       15.96      7.73 o 
   2  14   7       49.28       58.04     11.88 o 
   3  14   7        0.84        5.90      5.57 o 
   4  14   7        2.92        4.33      5.34 o 
   0  15   7        9.69       12.07      5.63 o 
   1  15   7       47.59       53.57      7.51 o 
   2  15   7        4.11       12.88      5.64 o 
   3  15   7        1.70        3.58      4.50 o 
   0  16   7        1.97        2.24      5.69 o 
   1  16   7        4.06        4.10      5.79 o 
   2  16   7       12.70       17.82      4.80 o 
   0   0   8      518.26      551.26     17.25 o 
   1   0   8     1670.13     1750.98    305.45 o 
   2   0   8       64.68       55.04      3.50 o 
   3   0   8      747.65      788.93     30.80 o 
   4   0   8      331.76      271.14     10.56 o 
   5   0   8        1.03        2.36      4.60 o 
   6   0   8        4.41        3.81      9.46 o 
   7   0   8      109.24      142.94      8.19 o 
   0   1   8      478.75      519.62     15.37 o 
   1   1   8      597.02      571.92     56.77 o 
   2   1   8      335.84      345.96     29.80 o 
   3   1   8       11.70       12.00      6.27 o 
   4   1   8      744.53      620.60     83.75 o 
   5   1   8      164.42      148.75     16.38 o 
   6   1   8        1.28        4.99      4.32 o 
   7   1   8       19.74       30.67      5.20 o 
   0   2   8      282.65      251.43      5.48 o 
   1   2   8       85.98       89.90      4.33 o 
   2   2   8      322.90      373.70      8.73 o 
   3   2   8      191.18      175.84      6.14 o 
   4   2   8      180.71      187.51      7.15 o 
   5   2   8      116.69      112.35     11.41 o 
   6   2   8       29.12       24.88      5.25 o 
   7   2   8       25.99       18.70      5.40 o 
   0   3   8      290.44      317.71      6.53 o 
   1   3   8      578.55      652.85     18.87 o 
   2   3   8     1940.14     2000.69     50.99 o 
   3   3   8       67.70       64.54      4.58 o 
   4   3   8       53.50       56.35      5.15 o 
   5   3   8       58.70       72.14      5.82 o 
   6   3   8       63.13       65.22      6.53 o 
   7   3   8       39.25       41.20      5.97 o 
   0   4   8      241.01      306.26     22.40 o 
   1   4   8      564.68      613.89     20.33 o 
   2   4   8      291.29      353.79      8.07 o 
   3   4   8        5.70        8.45      3.29 o 
   4   4   8      107.48      108.41      6.17 o 
   5   4   8       53.14       45.76      5.62 o 
   6   4   8       17.73       20.01      5.44 o 
   7   4   8        3.77        5.72      4.49 o 
   0   5   8      206.15      182.34     10.26 o 
   1   5   8     1088.69     1097.86     13.35 o 
   2   5   8      887.20      900.33     12.86 o 
   3   5   8       70.23       64.49      5.09 o 
   4   5   8       17.53       17.61      9.43 o 
   5   5   8       51.10       53.41      5.68 o 
   6   5   8       54.77       49.75      7.73 o 
   7   5   8       27.56       23.26      5.22 o 
   0   6   8      831.98      845.11     38.58 o 
   1   6   8     1671.77     1684.63     76.08 o 
   2   6   8     1236.16     1189.06     21.98 o 
   3   6   8       48.47       40.52     20.09 o 
   4   6   8      158.99      143.07     11.57 o 
   5   6   8       10.89       26.72     10.49 o 
   6   6   8        4.74        2.31      4.61 o 
   7   6   8       20.14       14.02      4.46 o 
   0   7   8      326.52      309.29     13.07 o 
   1   7   8      183.17      164.18      6.86 o 
   2   7   8      341.45      317.56     11.33 o 
   3   7   8      437.86      440.40     14.35 o 
   4   7   8       54.98       54.97      5.25 o 
   5   7   8       63.02       56.99      6.37 o 
   6   7   8        8.97       15.21      4.35 o 
   7   7   8        7.26       10.20      5.19 o 
   0   8   8      328.90      311.04      9.85 o 
   1   8   8       38.96       44.98      4.97 o 
   2   8   8      188.35      171.15      8.77 o 
   3   8   8       99.74       87.36      6.78 o 
   4   8   8       14.38       13.09      5.31 o 
   5   8   8       47.37       53.07      7.68 o 
   6   8   8        3.41        9.12      7.89 o 
   0   9   8       86.37       89.14      6.71 o 
   1   9   8      544.12      585.76     13.16 o 
   2   9   8       44.69       40.39      6.65 o 
   3   9   8       75.28       73.61      6.20 o 
   4   9   8      140.56      153.01      8.25 o 
   5   9   8        3.73        2.35      4.93 o 
   6   9   8        0.66        6.72      4.59 o 
   0  10   8      175.71      172.55      8.35 o 
   1  10   8       92.63      109.42      9.31 o 
   2  10   8      335.24      318.16     10.41 o 
   3  10   8       30.50       40.64      5.71 o 
   4  10   8       41.11       35.14      5.67 o 
   5  10   8       15.89       12.78      5.92 o 
   6  10   8        3.32        6.66      4.73 o 
   0  11   8       21.77       34.68      9.51 o 
   1  11   8       58.34       65.51      6.22 o 
   2  11   8       34.84       19.34      6.06 o 
   3  11   8      215.61      227.71      9.92 o 
   4  11   8       19.32       13.00      5.85 o 
   5  11   8        2.23        5.48      5.34 o 
   0  12   8       31.43       15.22      8.65 o 
   1  12   8      159.65      153.33      8.75 o 
   2  12   8       22.00       10.75      6.02 o 
   3  12   8        8.36       12.19      5.59 o 
   4  12   8        7.81        6.20      5.76 o 
   5  12   8        4.41        1.63      4.92 o 
   0  13   8       57.84       57.72      7.20 o 
   1  13   8       54.55       61.73      7.25 o 
   2  13   8       12.76       10.56      5.68 o 
   3  13   8       23.28       17.77      5.96 o 
   4  13   8       14.10       11.29      6.67 o 
   0  14   8       90.11       84.36      9.47 o 
   1  14   8       22.82       15.48      9.18 o 
   2  14   8       67.04       72.76      7.03 o 
   3  14   8        5.38        5.33      5.27 o 
   4  14   8       11.23       12.94      4.81 o 
   0  15   8       11.24       16.33      6.02 o 
   1  15   8       26.29       34.95      6.04 o 
   2  15   8       15.59       11.08      5.58 o 
   3  15   8        3.40        5.28      4.94 o 
   0  16   8       13.14       10.02      5.76 o 
   1  16   8       12.32       14.40      5.58 o 
   2  16   8        0.94        4.54      4.75 o 
   1   0   9      135.11      148.00     15.19 o 
   2   0   9       97.83       91.75      4.26 o 
   3   0   9       82.88       72.00      4.99 o 
   4   0   9       14.19        1.95      6.18 o 
   5   0   9       38.62       29.96      6.40 o 
   6   0   9      162.25      193.40      8.98 o 
   7   0   9       15.46       17.20     10.08 o 
   0   1   9      262.81      321.11     11.20 o 
   1   1   9     1930.05     2066.41     15.94 o 
   2   1   9      972.00     1043.98     58.87 o 
   3   1   9      945.53      942.44     32.56 o 
   4   1   9      189.35      173.96      7.24 o 
   5   1   9       55.86       66.29     38.92 o 
   6   1   9       11.99       12.86      4.64 o 
   7   1   9       30.84       33.38      6.82 o 
   0   2   9     2690.67     2866.49     18.10 o 
   1   2   9     2400.98     2616.54    167.03 o 
   2   2   9      492.02      472.70     12.18 o 
   3   2   9      728.20      723.73     14.80 o 
   4   2   9      209.40      175.08     17.30 o 
   5   2   9       44.54       46.43      5.47 o 
   6   2   9       63.16       60.12      5.48 o 
   7   2   9       16.87       14.14      8.46 o 
   0   3   9     2259.18     2450.23     75.46 o 
   1   3   9     1881.39     1818.55     15.91 o 
   2   3   9      178.80      146.53     10.36 o 
   3   3   9       59.72       61.92      4.58 o 
   4   3   9      118.14      115.85     21.68 o 
   5   3   9      247.88      224.18     29.73 o 
   6   3   9       65.96       67.60      8.37 o 
   7   3   9        0.88        6.47      4.80 o 
   0   4   9     1137.57     1155.25     35.77 o 
   1   4   9       61.57       80.88      4.73 o 
   2   4   9      323.83      359.04      8.38 o 
   3   4   9       35.34       34.16      4.11 o 
   4   4   9      102.86       87.10      9.31 o 
   5   4   9       42.01       31.21     14.46 o 
   6   4   9       70.49       75.51     19.52 o 
   7   4   9        1.36        5.35      4.47 o 
   0   5   9     1506.46     1582.23     16.14 o 
   1   5   9       66.74       86.13      4.87 o 
   2   5   9      358.59      355.12      8.73 o 
   3   5   9       20.95       24.08      6.41 o 
   4   5   9       17.12       22.92     12.92 o 
   5   5   9       71.44       65.61     11.92 o 
   6   5   9       50.79       58.46      6.32 o 
   7   5   9       16.62       19.64      5.74 o 
   0   6   9      378.33      408.07     26.73 o 
   1   6   9       93.88       94.46      7.26 o 
   2   6   9      377.07      367.56     13.25 o 
   3   6   9      172.20      163.16      7.66 o 
   4   6   9       27.30        4.65      4.91 o 
   5   6   9      112.93      102.83     12.12 o 
   6   6   9       29.20       45.62      9.49 o 
   7   6   9        6.85        6.79      4.63 o 
   0   7   9       49.02       44.30      5.89 o 
   1   7   9      179.86      203.24      7.65 o 
   2   7   9      121.77       98.30      5.83 o 
   3   7   9      135.76      140.85      7.13 o 
   4   7   9       19.87       20.00     11.01 o 
   5   7   9       28.07       20.95      5.65 o 
   6   7   9        3.57       10.12      4.71 o 
   7   7   9        3.80        3.67      4.47 o 
   0   8   9      246.92      229.35      9.42 o 
   1   8   9       71.43       79.58      6.02 o 
   2   8   9       35.51       43.92      4.89 o 
   3   8   9      143.89      123.26      6.40 o 
   4   8   9       29.06       32.69      5.27 o 
   5   8   9        8.34        4.35      5.05 o 
   6   8   9        2.98        5.74      4.93 o 
   0   9   9      444.89      410.82    261.13 o 
   1   9   9      547.05      544.94     12.72 o 
   2   9   9       29.67       33.59      5.11 o 
   3   9   9       50.92       55.10     12.44 o 
   4   9   9       41.34       40.15      5.77 o 
   5   9   9       19.81       22.21      5.26 o 
   6   9   9        3.76        1.84      4.64 o 
   0  10   9       32.40       31.91     10.06 o 
   1  10   9       50.72       49.48      6.23 o 
   2  10   9       84.50       86.51      9.24 o 
   3  10   9       13.52       26.19      5.47 o 
   4  10   9       15.42       11.77      5.71 o 
   5  10   9        6.49        5.08      5.15 o 
   6  10   9        0.86        2.10      4.68 o 
   0  11   9       72.86       77.57      7.18 o 
   1  11   9       71.88       59.51      6.86 o 
   2  11   9       27.21       29.19      5.87 o 
   3  11   9       36.89       41.04      6.36 o 
   4  11   9       39.24       47.21      6.26 o 
   5  11   9       13.86       16.27     11.47 o 
   0  12   9      142.97      162.86      9.37 o 
   1  12   9       19.97        4.99      6.73 o 
   2  12   9      124.38      133.13      8.89 o 
   3  12   9       24.45       36.91      6.20 o 
   4  12   9       10.10        5.99      5.42 o 
   5  12   9        3.43        8.03      7.77 o 
   0  13   9       30.65       26.60      6.31 o 
   1  13   9        0.60        2.52      5.42 o 
   2  13   9       61.05       54.45      6.85 o 
   3  13   9        9.28        4.88      5.63 o 
   4  13   9        1.35        5.78      5.56 o 
   0  14   9       17.42       11.53      5.93 o 
   1  14   9        7.19        6.39      5.60 o 
   2  14   9        6.79        8.36      5.77 o 
   3  14   9        3.99        3.93      4.92 o 
   4  14   9        0.24        3.97      4.81 o 
   0  15   9        0.67        4.78      5.60 o 
   1  15   9        2.12        5.44      5.64 o 
   2  15   9        4.55        1.70      5.33 o 
   3  15   9        8.87        6.03      6.14 o 
   0  16   9        2.25        8.76      5.10 o 
   1  16   9        0.35        7.62      5.13 o 
   0   0  10      977.24     1150.45     12.79 o 
   1   0  10      982.52     1029.79     24.95 o 
   2   0  10      733.51      668.64    107.35 o 
   3   0  10        1.40        3.94      3.76 o 
   4   0  10       67.26       64.59      5.73 o 
   5   0  10        0.95        2.82      4.77 o 
   6   0  10       19.98       31.62      6.99 o 
   7   0  10        0.00        2.61      4.56 o 
   0   1  10      242.96      257.89      6.41 o 
   1   1  10      305.68      332.26      8.29 o 
   2   1  10       48.11       50.98      4.28 o 
   3   1  10      372.84      375.02     14.38 o 
   4   1  10      153.36      141.52      6.80 o 
   5   1  10       38.64       36.91     19.84 o 
   6   1  10       44.07       50.31      5.71 o 
   7   1  10       30.75       27.51      8.47 o 
   0   2  10     1384.79     1465.40     14.07 o 
   1   2  10      176.83      174.84      6.91 o 
   2   2  10       59.22       70.43      8.10 o 
   3   2  10       81.49       76.66      4.06 o 
   4   2  10      183.05      181.27     12.78 o 
   5   2  10       40.51       25.28     17.52 o 
   6   2  10       23.86       27.58      5.54 o 
   7   2  10       25.94       26.24      5.18 o 
   0   3  10       85.57       75.05      6.63 o 
   1   3  10      762.72      749.52     11.12 o 
   2   3  10      874.97      940.46     20.59 o 
   3   3  10       14.78       15.37      5.54 o 
   4   3  10       14.98       26.20     10.76 o 
   5   3  10      143.65      162.91      9.51 o 
   6   3  10       89.82       84.62      7.31 o 
   7   3  10        9.40       11.03      5.68 o 
   0   4  10      198.26      208.83      6.58 o 
   1   4  10      419.99      419.64      8.93 o 
   2   4  10       11.97       15.28      6.21 o 
   3   4  10        0.09        2.03      3.51 o 
   4   4  10      236.73      208.20      8.41 o 
   5   4  10      122.56      115.26     19.19 o 
   6   4  10       34.50       50.87     13.04 o 
   7   4  10       23.29       26.97      4.94 o 
   0   5  10       30.12       23.15      4.03 o 
   1   5  10     1090.99      996.36     36.03 o 
   2   5  10      238.16      225.33      7.54 o 
   3   5  10       40.20       39.64      5.32 o 
   4   5  10       12.82       20.51      4.60 o 
   5   5  10      103.67       95.48     20.11 o 
   6   5  10        5.74        2.75      4.78 o 
   7   5  10        5.11        6.51      4.06 o 
   0   6  10       29.73       36.18      5.23 o 
   1   6  10      700.55      759.03     12.76 o 
   2   6  10      117.39      104.14      6.10 o 
   3   6  10      218.88      210.22     12.48 o 
   4   6  10       60.68       75.93      5.86 o 
   5   6  10       90.64      110.84      7.29 o 
   6   6  10        8.40       10.53      8.37 o 
   7   6  10       21.39       22.32      5.01 o 
   0   7  10      259.33      268.13     11.63 o 
   1   7  10       81.18       87.89      5.90 o 
   2   7  10       44.21       58.64      5.32 o 
   3   7  10        3.48       13.42     11.68 o 
   4   7  10        4.95        6.50      4.31 o 
   5   7  10       12.83        7.14      4.95 o 
   6   7  10        0.37        4.39      4.50 o 
   0   8  10      114.77      112.35     18.72 o 
   1   8  10      134.28      117.10      7.15 o 
   2   8  10        6.60        6.20      4.67 o 
   3   8  10       18.76       23.05      9.13 o 
   4   8  10       19.06       21.43      4.74 o 
   5   8  10       14.43       12.10      9.04 o 
   6   8  10        7.31       13.83      4.95 o 
   0   9  10      158.97      144.02     98.87 o 
   1   9  10      331.92      315.56     10.51 o 
   2   9  10       45.61       38.73      5.62 o 
   3   9  10        7.84        6.73      5.19 o 
   4   9  10       68.78       59.29      6.83 o 
   5   9  10       11.81       12.58      8.93 o 
   6   9  10        4.17        5.45      4.42 o 
   0  10  10      244.25      266.23     16.02 o 
   1  10  10      411.85      428.44     18.88 o 
   2  10  10       31.39       35.77      6.68 o 
   3  10  10       22.08       24.97      5.71 o 
   4  10  10       13.50        9.90      6.71 o 
   5  10  10        8.16        5.91      5.19 o 
   0  11  10        4.94        3.79      5.91 o 
   1  11  10       84.85       73.76      7.87 o 
   2  11  10       14.31       14.39      6.03 o 
   3  11  10       12.83       11.91      5.97 o 
   4  11  10       20.13        9.89      5.50 o 
   5  11  10        1.58        2.44      4.24 o 
   0  12  10      122.27      119.59      8.76 o 
   1  12  10      169.80      180.07      9.55 o 
   2  12  10      106.18      107.05      6.38 o 
   3  12  10       17.41       20.49      5.75 o 
   4  12  10        1.61        3.03      5.10 o 
   5  12  10        1.75        0.54      4.81 o 
   0  13  10        0.23        0.74      5.72 o 
   1  13  10       28.28       30.87     10.70 o 
   2  13  10       13.28       10.12      6.11 o 
   3  13  10       11.87        6.66      6.01 o 
   4  13  10        0.87        4.11      4.68 o 
   0  14  10        7.24       21.62      5.28 o 
   1  14  10       10.57        9.77      5.90 o 
   2  14  10       36.26       26.72      5.91 o 
   3  14  10       10.68        7.52      5.36 o 
   0  15  10        3.41       15.16      5.78 o 
   1  15  10        4.94        7.11      5.41 o 
   2  15  10        5.28        5.49      5.27 o 
   0  16  10        8.52        2.26      5.50 o 
   1   0  11      259.55      276.89      7.44 o 
   2   0  11        0.29        3.01      3.57 o 
   3   0  11      126.87      125.64      6.02 o 
   4   0  11       78.88      102.59      6.28 o 
   5   0  11       28.71       31.09      5.13 o 
   6   0  11        1.95        7.78      4.47 o 
   7   0  11        1.58        0.01      4.94 o 
   0   1  11      506.50      593.49      9.87 o 
   1   1  11       71.51       77.60     11.11 o 
   2   1  11       50.93       46.49      4.51 o 
   3   1  11      118.94      129.63      6.35 o 
   4   1  11      277.46      277.03     11.99 o 
   5   1  11        3.19        1.71      4.09 o 
   6   1  11       48.04       41.33      5.59 o 
   7   1  11       15.07       14.65      4.76 o 
   0   2  11       35.76       51.29      7.87 o 
   1   2  11      842.25      876.85     26.93 o 
   2   2  11      114.70      115.38      9.77 o 
   3   2  11      162.12      161.68      6.91 o 
   4   2  11       13.00       10.69      4.59 o 
   5   2  11        5.89        3.10      4.77 o 
   6   2  11       17.19        7.66      4.99 o 
   7   2  11        7.90        4.70      4.67 o 
   0   3  11      220.15      237.85     10.12 o 
   1   3  11      480.64      486.49      9.54 o 
   2   3  11       81.48       78.72      8.53 o 
   3   3  11        9.05        7.72      3.84 o 
   4   3  11        6.73       10.49      4.15 o 
   5   3  11       33.87       39.66     11.18 o 
   6   3  11       55.29       63.70      8.26 o 
   7   3  11       30.30       23.52      5.15 o 
   0   4  11        2.81        1.77      3.07 o 
   1   4  11       54.27       50.04      4.39 o 
   2   4  11      190.31      209.38     13.51 o 
   3   4  11      141.39      136.08      6.62 o 
   4   4  11      115.26      126.97     16.99 o 
   5   4  11       73.12       62.28      9.73 o 
   6   4  11       31.87       15.56     17.50 o 
   7   4  11        3.84        3.71      4.37 o 
   0   5  11      385.24      390.57      9.30 o 
   1   5  11      123.98      120.04      6.16 o 
   2   5  11      306.19      312.09      9.08 o 
   3   5  11      211.24      218.38      8.42 o 
   4   5  11       98.12       90.70      6.68 o 
   5   5  11       52.09       32.56      6.10 o 
   6   5  11       18.02       19.21      5.01 o 
   7   5  11        5.35        5.88      4.55 o 
   0   6  11      111.93      117.69      6.44 o 
   1   6  11      190.54      193.43      7.78 o 
   2   6  11      278.69      274.92      9.18 o 
   3   6  11        0.64        5.08      3.86 o 
   4   6  11       91.37       81.95      9.02 o 
   5   6  11       25.63        9.60      6.44 o 
   6   6  11       18.70       16.26      4.60 o 
   0   7  11      145.50      157.47      7.79 o 
   1   7  11       40.50       37.11      5.54 o 
   2   7  11        5.70        5.60      4.44 o 
   3   7  11       42.56       35.13      5.57 o 
   4   7  11        7.62       11.07      4.35 o 
   5   7  11       42.87       63.17      6.11 o 
   6   7  11        9.42        7.99      4.72 o 
   0   8  11       15.20       19.10      6.15 o 
   1   8  11      106.98      115.42     13.37 o 
   2   8  11      104.41      106.82      6.71 o 
   3   8  11       88.38       80.21     11.70 o 
   4   8  11       14.13       15.96      5.27 o 
   5   8  11        1.27        4.80      4.77 o 
   6   8  11        8.40        3.37      4.62 o 
   0   9  11      229.87      264.67     10.17 o 
   1   9  11      381.85      417.53     11.82 o 
   2   9  11      134.68      129.74      7.91 o 
   3   9  11       28.70       23.27      5.44 o 
   4   9  11        4.82        9.76      5.19 o 
   5   9  11       11.15        8.90      5.27 o 
   6   9  11        2.02        2.71      4.41 o 
   0  10  11       14.12        8.58      6.52 o 
   1  10  11       46.69       41.94      7.08 o 
   2  10  11      247.26      274.39     10.64 o 
   3  10  11       33.62       28.54      5.89 o 
   4  10  11        8.02        5.42      5.18 o 
   5  10  11        2.13       10.72      8.70 o 
   0  11  11        4.12        6.68      6.24 o 
   1  11  11       14.69        8.49      7.88 o 
   2  11  11      119.75      120.76      7.98 o 
   3  11  11       24.34       36.40     13.21 o 
   4  11  11        9.81       15.94      5.18 o 
   5  11  11        3.56        7.37      4.70 o 
   0  12  11       62.68       65.98      6.73 o 
   1  12  11       83.21       89.21      8.97 o 
   2  12  11       22.38       31.39      6.21 o 
   3  12  11        1.95       10.08      5.27 o 
   4  12  11        1.62        6.56      4.61 o 
   0  13  11        6.64        3.91      6.02 o 
   1  13  11       54.09       62.95      7.44 o 
   2  13  11       36.53       51.47      6.62 o 
   3  13  11       15.17       13.72      5.36 o 
   4  13  11        8.24        5.89      5.53 o 
   0  14  11       44.10       69.10      7.32 o 
   1  14  11       14.90       21.49      5.86 o 
   2  14  11       24.74       33.62      6.33 o 
   3  14  11        9.70        7.53      5.08 o 
   0  15  11        8.41        0.68      5.85 o 
   1  15  11       11.17        9.40      8.98 o 
   2  15  11        3.02        7.21      4.72 o 
   0   0  12      399.19      353.71    220.97 o 
   1   0  12        5.46        1.17      3.52 o 
   2   0  12      451.34      437.04     88.43 o 
   3   0  12       98.76      103.12      6.10 o 
   4   0  12       33.15       26.67      5.57 o 
   5   0  12       56.85       49.58      6.51 o 
   6   0  12       14.87        7.54      8.63 o 
   7   0  12        8.29        3.39      4.69 o 
   0   1  12        0.50        6.52      6.58 o 
   1   1  12        1.03        6.25      3.70 o 
   2   1  12      335.39      334.85     17.54 o 
   3   1  12      136.32      132.72      6.77 o 
   4   1  12      381.69      345.61     11.23 o 
   5   1  12       23.71       21.94      5.65 o 
   6   1  12       17.06       10.78      5.73 o 
   7   1  12        5.83       12.93      8.70 o 
   0   2  12        5.52       10.10      3.02 o 
   1   2  12       62.72       58.88     26.15 o 
   2   2  12       14.95        7.43      4.22 o 
   3   2  12      174.91      192.67      7.62 o 
   4   2  12      118.38      132.07     10.71 o 
   5   2  12        0.55        1.37      4.52 o 
   6   2  12       12.04        6.41      4.90 o 
   7   2  12       25.50       10.34      7.57 o 
   0   3  12      121.94      126.01      5.45 o 
   1   3  12      114.93      119.93      6.25 o 
   2   3  12      358.82      345.13      9.26 o 
   3   3  12       90.91      101.07     12.85 o 
   4   3  12      132.52      142.51      7.08 o 
   5   3  12      129.90      122.76     12.31 o 
   6   3  12       21.90       13.48      5.31 o 
   7   3  12        5.21        3.61      4.57 o 
   0   4  12      114.64      113.83      5.63 o 
   1   4  12       31.07       32.81      4.50 o 
   2   4  12       14.52        8.77      4.19 o 
   3   4  12       22.34       17.34      5.11 o 
   4   4  12       47.38       48.33      5.66 o 
   5   4  12       81.27       74.06      9.17 o 
   6   4  12       22.55       17.54      4.97 o 
   7   4  12        9.37        2.43      5.91 o 
   0   5  12      368.02      300.97    210.71 o 
   1   5  12       14.38       15.79      8.94 o 
   2   5  12      549.96      571.15     17.98 o 
   3   5  12       47.96       38.16      5.74 o 
   4   5  12       51.70       47.77      5.81 o 
   5   5  12       17.61       15.60      5.43 o 
   6   5  12       25.39       34.88      9.24 o 
   0   6  12      546.03      522.77     11.87 o 
   1   6  12      139.82      155.67      7.15 o 
   2   6  12       29.42       24.93      7.97 o 
   3   6  12      112.13      118.34      7.11 o 
   4   6  12      158.79      125.60      4.90 o 
   5   6  12        8.30        8.60      5.92 o 
   6   6  12       13.15       10.99      5.43 o 
   0   7  12        0.11        0.45      4.72 o 
   1   7  12       56.88       64.90      7.20 o 
   2   7  12      250.80      235.35      9.13 o 
   3   7  12        8.61        3.75      5.27 o 
   4   7  12        0.31        1.77      4.91 o 
   5   7  12        1.02        7.36      4.11 o 
   6   7  12        0.61        3.64      4.74 o 
   0   8  12       80.57       87.06      6.80 o 
   1   8  12      342.23      339.69     11.05 o 
   2   8  12      159.32      160.28      8.28 o 
   3   8  12       10.06        6.58      5.20 o 
   4   8  12       65.15       43.05     20.83 o 
   5   8  12        3.65       11.71      4.93 o 
   6   8  12        2.19        5.95      4.72 o 
   0   9  12      288.91      303.73     13.05 o 
   1   9  12      193.14      191.67     19.99 o 
   2   9  12       20.95       18.32      7.89 o 
   3   9  12       40.88       33.02      6.10 o 
   4   9  12       30.55       21.89      8.64 o 
   5   9  12       29.19       26.82      6.15 o 
   0  10  12        3.43        6.23      6.23 o 
   1  10  12       26.80       13.01     11.27 o 
   2  10  12       21.64       13.64      6.34 o 
   3  10  12       41.05       43.25      6.35 o 
   4  10  12        3.78        2.18      5.18 o 
   5  10  12       10.17       10.58      5.25 o 
   0  11  12      490.43      358.88    232.42 o 
   1  11  12       35.35       42.87      6.40 o 
   2  11  12       15.98       13.95      6.16 o 
   3  11  12       21.38       30.24      8.98 o 
   4  11  12       16.65       16.78      5.10 o 
   5  11  12        6.20        7.47      5.23 o 
   0  12  12        1.94        0.60      6.41 o 
   1  12  12        7.34        7.84      5.72 o 
   2  12  12       36.18       24.08      6.71 o 
   3  12  12        8.97       11.23      4.67 o 
   4  12  12        8.00        8.95      4.98 o 
   0  13  12        2.10        1.56      5.91 o 
   1  13  12        4.70       12.83      5.95 o 
   2  13  12       28.73       24.99     11.54 o 
   3  13  12        7.31       14.55      5.82 o 
   0  14  12        4.12       12.39      5.51 o 
   1  14  12       15.63       14.06      5.62 o 
   2  14  12        3.98       11.06      5.14 o 
   0  15  12        2.01        1.63      9.83 o 
   1  15  12        2.53       11.57      5.77 o 
   1   0  13      340.61      381.19     13.23 o 
   2   0  13        1.70        8.72      6.06 o 
   3   0  13      207.09      206.61     11.80 o 
   4   0  13      153.58      134.11     11.97 o 
   5   0  13        3.32        4.40      7.56 o 
   6   0  13       24.62        4.57      6.66 o 
   7   0  13       12.35        5.29      6.20 o 
   0   1  13      246.97      283.44     11.64 o 
   1   1  13      196.68      210.19     10.84 o 
   2   1  13       33.83       14.05      5.86 o 
   3   1  13      255.81      240.23     12.87 o 
   4   1  13       14.61        3.24      9.09 o 
   5   1  13       77.15       66.11     10.62 o 
   6   1  13        0.89       13.99      6.86 o 
   7   1  13        6.25        5.80      6.59 o 
   0   2  13      485.32      474.03     14.21 o 
   1   2  13      308.01      283.78     11.11 o 
   2   2  13      276.32      296.86     13.10 o 
   3   2  13       52.29       58.88      9.18 o 
   4   2  13      147.79      141.71     11.87 o 
   5   2  13       47.29       34.71      9.20 o 
   6   2  13        0.39        7.44      7.44 o 
   0   3  13       85.44       74.43      6.92 o 
   1   3  13      425.15      409.43     13.94 o 
   2   3  13       90.45       66.40      9.15 o 
   3   3  13      227.93      223.95     13.50 o 
   4   3  13       31.80       35.87      8.31 o 
   5   3  13      191.45      182.51     12.92 o 
   6   3  13       15.42       28.08      6.80 o 
   0   4  13      110.77       90.15      7.48 o 
   1   4  13        5.50        4.23      6.60 o 
   2   4  13       54.17       55.52      8.29 o 
   3   4  13       57.15       58.37      8.82 o 
   4   4  13       84.92       84.76      9.71 o 
   5   4  13       37.91       33.54      9.52 o 
   6   4  13        8.59       11.37      8.05 o 
   0   5  13      552.46      514.38     16.50 o 
   1   5  13      119.20      144.16     10.58 o 
   2   5  13       43.87       42.39      9.27 o 
   3   5  13       21.31       23.86      7.99 o 
   4   5  13       54.93       57.70      8.84 o 
   5   5  13        4.19       12.37      7.53 o 
   6   5  13        5.42        9.38      8.46 o 
   0   6  13      136.78      162.54     10.89 o 
   1   6  13        2.22       12.23      7.05 o 
   2   6  13      238.19      225.28     13.95 o 
   3   6  13      165.65      157.34     12.38 o 
   4   6  13      129.57      178.80     13.77 o 
   5   6  13        9.96        9.71      8.52 o 
   6   6  13        9.79       22.80      7.56 o 
   0   7  13       21.64       12.28      6.42 o 
   1   7  13      424.33      436.67     17.92 o 
   2   7  13        1.64       10.75      8.26 o 
   3   7  13      259.52      253.57     15.02 o 
   4   7  13       26.36       15.36     10.06 o 
   5   7  13        8.27       26.78      8.10 o 
   6   7  13        5.91        8.62      8.62 o 
   0   8  13       26.19       22.34      8.68 o 
   1   8  13      240.18      251.78     15.69 o 
   2   8  13      168.93      190.57     13.88 o 
   3   8  13       87.00       97.99     11.53 o 
   4   8  13       32.08       10.41      8.20 o 
   5   8  13       17.45       26.00      8.50 o 
   0   9  13        0.16        5.63      8.20 o 
   1   9  13       28.92       43.38      9.04 o 
   2   9  13       14.14        6.88      8.40 o 
   3   9  13      102.77      102.34     11.40 o 
   4   9  13       22.91        0.00      8.15 o 
   5   9  13        2.57        7.71      7.84 o 
   0  10  13        3.00        1.10      7.84 o 
   1  10  13       74.89       55.03     11.62 o 
   2  10  13       37.28       44.24     10.10 o 
   3  10  13        4.16        1.86      8.82 o 
   4  10  13        0.01        1.95      8.21 o 
   5  10  13       12.01        6.41      8.94 o 
   0  11  13        8.42       10.63      8.92 o 
   1  11  13       63.00       51.68     10.55 o 
   2  11  13       47.07       47.67     10.84 o 
   3  11  13       35.43       65.60      9.98 o 
   4  11  13        3.19        8.39      8.65 o 
   0  12  13        5.66       17.22      8.45 o 
   1  12  13        5.04        1.84      9.23 o 
   2  12  13       23.64       34.10      9.29 o 
   3  12  13        6.84        8.36      9.31 o 
   4  12  13        4.59        3.85      8.74 o 
   0  13  13       33.22       36.39      9.36 o 
   1  13  13        8.02        6.13      9.16 o 
   2  13  13        4.47        1.24      8.85 o 
   3  13  13        2.09        4.49      8.67 o 
   0  14  13        3.71        1.70      7.69 o 
   1  14  13       28.93        5.41      8.88 o 
   2  14  13        5.36       11.80      8.62 o 
   0   0  14     1528.94     1629.11     26.43 o 
   1   0  14      175.51      192.77     11.39 o 
   2   0  14       46.64       40.89      8.76 o 
   3   0  14      190.21      175.66     12.70 o 
   4   0  14       34.75       43.97      9.12 o 
   5   0  14        2.27        1.50      7.87 o 
   6   0  14       12.38        0.50      6.79 o 
   0   1  14      186.83      232.74     11.29 o 
   1   1  14        4.45        0.41      6.21 o 
   2   1  14        6.14        2.41      6.73 o 
   3   1  14      346.09      353.97     16.30 o 
   4   1  14      725.65      715.84     21.72 o 
   5   1  14       15.48       24.22      7.26 o 
   6   1  14        3.86        2.59      7.16 o 
   0   2  14      254.72      261.67     11.69 o 
   1   2  14       77.50       68.28      7.46 o 
   2   2  14      146.35      149.92     11.07 o 
   3   2  14       79.54       71.81     11.70 o 
   4   2  14       53.47       48.59      9.43 o 
   5   2  14       16.53       21.60      7.90 o 
   6   2  14        6.85        9.61      6.00 o 
   0   3  14      111.42      121.09      8.65 o 
   1   3  14       27.53       26.62      6.99 o 
   2   3  14      457.97      451.87     17.13 o 
   3   3  14       40.84       39.03      9.50 o 
   4   3  14        2.76       17.77      7.33 o 
   5   3  14        9.33        1.14      8.71 o 
   6   3  14       10.14       17.13      6.79 o 
   0   4  14       11.07       18.62      5.80 o 
   1   4  14        6.28       10.35      6.69 o 
   2   4  14       52.50       51.98      9.55 o 
   3   4  14       33.06       43.34      9.74 o 
   4   4  14        2.58       17.82      7.24 o 
   5   4  14        3.94        3.49      8.60 o 
   6   4  14        3.03       12.61      7.63 o 
   0   5  14      121.26      122.68      9.30 o 
   1   5  14       21.16       19.70      8.27 o 
   2   5  14      302.72      321.35     15.34 o 
   3   5  14       50.93       66.05     10.92 o 
   4   5  14       11.15       17.78      8.79 o 
   5   5  14       18.26       27.85      8.34 o 
   6   5  14        4.85       17.69      7.35 o 
   0   6  14        0.64        6.88      6.88 o 
   1   6  14       34.12       24.17      8.88 o 
   2   6  14      114.39      131.02     11.75 o 
   3   6  14      143.04      132.16     12.36 o 
   4   6  14       43.48       67.61     10.29 o 
   5   6  14        6.59        2.46      8.56 o 
   6   6  14        3.58        1.21      6.97 o 
   0   7  14        7.08        1.93      6.88 o 
   1   7  14       98.86       84.88     11.36 o 
   2   7  14      273.67      266.06     15.72 o 
   3   7  14       35.73       35.92     10.14 o 
   4   7  14       52.77       59.30      9.50 o 
   5   7  14        5.27       12.08      8.95 o 
   0   8  14        2.20        0.48      6.70 o 
   1   8  14      169.94      203.68     14.81 o 
   2   8  14       49.64       45.01     10.84 o 
   3   8  14       82.42      108.08     10.62 o 
   4   8  14        1.93        8.12      7.38 o 
   5   8  14        9.22        1.93      7.46 o 
   0   9  14       32.85       36.26      8.81 o 
   1   9  14       11.28        6.28      8.73 o 
   2   9  14       71.98       67.83     10.68 o 
   3   9  14       17.20       17.24      8.37 o 
   4   9  14       28.32       28.78      9.48 o 
   5   9  14        4.67        7.71      8.61 o 
   0  10  14       35.75       36.60      9.60 o 
   1  10  14       48.67       37.29     11.01 o 
   2  10  14        0.30        5.53      8.74 o 
   3  10  14       27.12       34.26      9.91 o 
   4  10  14       19.39       20.02      9.38 o 
   0  11  14       85.32       93.45     11.11 o 
   1  11  14       18.80       24.85      8.75 o 
   2  11  14      166.76      163.37     14.15 o 
   3  11  14        8.85       23.85      8.68 o 
   4  11  14       35.46       16.17      9.80 o 
   0  12  14        2.08        1.71      7.79 o 
   1  12  14       22.34        7.34     10.21 o 
   2  12  14       33.38       21.65     10.80 o 
   3  12  14       11.04       25.81      8.32 o 
   0  13  14        6.40        9.75      8.34 o 
   1  13  14        7.63        3.03      8.26 o 
   2  13  14       14.23       24.59      8.79 o 
   0  14  14       26.57       32.48      7.59 o 
   1  14  14       22.88       36.67      8.74 o 
   1   0  15      301.91      251.18     14.13 o 
   2   0  15      154.85      130.36     11.50 o 
   3   0  15      252.45      242.43     14.56 o 
   4   0  15       14.26       13.43      7.73 o 
   5   0  15       14.11       19.26      8.34 o 
   6   0  15        0.04        2.53      6.66 o 
   0   1  15       50.30       58.10      7.85 o 
   1   1  15      167.81      183.31     11.48 o 
   2   1  15       12.52       13.08      8.86 o 
   3   1  15      388.92      376.83     16.68 o 
   4   1  15       14.22       10.50      9.30 o 
   5   1  15       34.31       31.42      8.41 o 
   6   1  15        3.02       12.32      6.43 o 
   0   2  15       30.08       13.06      7.37 o 
   1   2  15      355.88      363.75     14.01 o 
   2   2  15      303.29      319.44     15.04 o 
   3   2  15      440.40      441.74     18.93 o 
   4   2  15       10.95        7.52      9.06 o 
   5   2  15       14.66       25.92      7.51 o 
   6   2  15        6.69       22.85      6.40 o 
   0   3  15       76.74       77.78      8.33 o 
   1   3  15       11.27       10.71      6.45 o 
   2   3  15      197.98      188.55     13.49 o 
   3   3  15      743.92      680.72     22.52 o 
   4   3  15       65.05       71.25     11.27 o 
   5   3  15       17.12       17.92      8.52 o 
   6   3  15        2.32        9.91      7.30 o 
   0   4  15      212.97      213.36     11.08 o 
   1   4  15      137.69      151.14     11.02 o 
   2   4  15       51.32       54.70     11.04 o 
   3   4  15      195.25      181.89     14.26 o 
   4   4  15       10.71        1.17      8.57 o 
   5   4  15       23.12       16.80      8.56 o 
   6   4  15        6.62        3.45      7.10 o 
   0   5  15      115.05      105.06      9.85 o 
   1   5  15      474.37      479.29     18.50 o 
   2   5  15       83.34       72.50     11.60 o 
   3   5  15      107.19       85.66     11.02 o 
   4   5  15       15.51        5.37     10.42 o 
   5   5  15       14.30       14.83      8.60 o 
   6   5  15        0.84        4.11      7.79 o 
   0   6  15        6.19        7.89      7.09 o 
   1   6  15      163.10      180.43     14.10 o 
   2   6  15        1.62        3.88      9.29 o 
   3   6  15       31.78       32.45     10.23 o 
   4   6  15       32.21       44.06      9.59 o 
   5   6  15        9.92       16.44      8.65 o 
   0   7  15       27.14       30.41      8.65 o 
   1   7  15      230.32      221.10     14.34 o 
   2   7  15      426.29      501.54     20.85 o 
   3   7  15       53.00       46.67      9.84 o 
   4   7  15       45.68       48.29     10.38 o 
   5   7  15        3.67       11.53      7.88 o 
   0   8  15        0.08        1.56      7.25 o 
   1   8  15       15.36       26.48      8.97 o 
   2   8  15        5.90       17.30      8.72 o 
   3   8  15        1.57        2.41      9.31 o 
   4   8  15       29.98       24.27      9.03 o 
   5   8  15        2.39        0.66      8.35 o 
   0   9  15       74.90       82.45     11.34 o 
   1   9  15       27.21       36.80      9.02 o 
   2   9  15        0.89        7.98      8.61 o 
   3   9  15       15.16       21.45      8.66 o 
   4   9  15        2.02       12.97      7.98 o 
   0  10  15       11.21       15.28      7.64 o 
   1  10  15       21.46       23.70      8.63 o 
   2  10  15        5.72       12.65      9.02 o 
   3  10  15       43.28       47.00      9.96 o 
   4  10  15       16.30       33.71      8.36 o 
   0  11  15        0.02        5.76      8.05 o 
   1  11  15       10.26       11.10      8.42 o 
   2  11  15       18.38       26.20      9.34 o 
   3  11  15        6.06       21.38      8.63 o 
   0  12  15        7.81        6.35      8.03 o 
   1  12  15        9.01        5.51      9.19 o 
   2  12  15        0.14       11.48      7.67 o 
   3  12  15        5.63        6.44      8.13 o 
   0  13  15        0.23        0.59      7.84 o 
   1  13  15        1.69        1.18      7.44 o 
   2  13  15        0.92        7.45      7.62 o 
   0   0  16       27.67       23.81      8.02 o 
   1   0  16      233.70      222.14     13.83 o 
   2   0  16       53.44       61.16     10.58 o 
   3   0  16       57.94       57.82     10.73 o 
   4   0  16       18.14       27.65      7.37 o 
   5   0  16        0.00        7.47      7.47 o 
   6   0  16        2.48        3.94      7.15 o 
   0   1  16        2.17        0.91      7.10 o 
   1   1  16       54.52       73.66      9.62 o 
   2   1  16       68.56       56.58     11.49 o 
   3   1  16       36.44       35.65      8.81 o 
   4   1  16       59.15       48.23      9.45 o 
   5   1  16       12.06       11.63      7.04 o 
   6   1  16        8.72        7.56      6.96 o 
   0   2  16      106.88      113.94      9.94 o 
   1   2  16        4.10        4.46      6.98 o 
   2   2  16      388.92      408.80     17.18 o 
   3   2  16      169.61      181.09     14.57 o 
   4   2  16        1.09        1.10      9.35 o 
   5   2  16        7.38       11.17      7.27 o 
   6   2  16        7.41       11.54      6.49 o 
   0   3  16      160.97      155.10     10.51 o 
   1   3  16       47.87       45.06      7.82 o 
   2   3  16       82.94       85.62     11.62 o 
   3   3  16       30.26       10.99      9.66 o 
   4   3  16       10.36       10.05      8.76 o 
   5   3  16        9.08        9.43      7.32 o 
   6   3  16        5.52        1.09      7.28 o 
   0   4  16       15.28        2.58      7.39 o 
   1   4  16       17.65       39.88      8.01 o 
   2   4  16      277.79      286.77     16.32 o 
   3   4  16        5.28        2.22      8.81 o 
   4   4  16       34.48       21.19     10.15 o 
   5   4  16        0.25        9.19      8.69 o 
   0   5  16       44.03       40.58      8.48 o 
   1   5  16       38.83       43.77      9.58 o 
   2   5  16      241.32      297.55     16.33 o 
   3   5  16       85.17       57.12     11.87 o 
   4   5  16       74.53       67.80     12.31 o 
   5   5  16        1.31        1.92      8.22 o 
   0   6  16      135.29      118.21     11.20 o 
   1   6  16      106.12      112.02     12.80 o 
   2   6  16      187.54      175.12     13.91 o 
   3   6  16        4.10        2.96      8.52 o 
   4   6  16        5.30        3.74      8.68 o 
   5   6  16       24.87       31.90      9.28 o 
   0   7  16        5.24       11.34      7.85 o 
   1   7  16       19.34       16.36      9.53 o 
   2   7  16       10.88       15.06      8.76 o 
   3   7  16        7.86       12.75      7.85 o 
   4   7  16        3.81        6.35      9.24 o 
   5   7  16        2.86        1.91      8.40 o 
   0   8  16       20.54        3.23      8.83 o 
   1   8  16       54.66       50.99     10.54 o 
   2   8  16       13.30        5.61      9.02 o 
   3   8  16        2.65       15.66      7.39 o 
   4   8  16       18.24       14.84      8.92 o 
   0   9  16      146.69      139.52     12.81 o 
   1   9  16       32.29       41.02      9.65 o 
   2   9  16       12.36        8.84      7.67 o 
   3   9  16        6.96        2.56      8.72 o 
   4   9  16       41.85       20.11      9.57 o 
   0  10  16        3.00       10.31      7.43 o 
   1  10  16        4.36        9.90      8.24 o 
   2  10  16        3.23        0.66      8.88 o 
   3  10  16        0.27        8.65      8.65 o 
   4  10  16        3.39        9.32      9.32 o 
   0  11  16       11.06        5.22      8.54 o 
   1  11  16        1.98        2.51      7.97 o 
   2  11  16        2.39        0.00      8.03 o 
   3  11  16       13.09       15.46      9.37 o 
   0  12  16       21.63       13.71      9.06 o 
   1  12  16        7.01       18.94      7.93 o 
   2  12  16        8.18        1.28      7.70 o 
   0  13  16        1.82        7.71      7.71 o 
   1   0  17        0.11       12.36     12.36 o 
   2   0  17      109.29      103.04     11.96 o 
   3   0  17       17.30       15.84     10.31 o 
   4   0  17       15.71       14.71      7.10 o 
   5   0  17       17.82       18.37      7.06 o 
   0   1  17       23.68       25.90      9.79 o 
   1   1  17       45.11       43.20      8.83 o 
   2   1  17      359.19      344.67     17.04 o 
   3   1  17        0.56        5.31      6.80 o 
   4   1  17       30.56       28.20      7.99 o 
   5   1  17        7.07        8.43      7.06 o 
   0   2  17        5.03        5.85      8.48 o 
   1   2  17       40.02       36.39      8.98 o 
   2   2  17       10.43       23.23      9.73 o 
   3   2  17       63.96       41.56     11.12 o 
   4   2  17       93.60       87.95     10.95 o 
   5   2  17        5.72        5.07      7.57 o 
   0   3  17      111.16      110.54     11.82 o 
   1   3  17      263.14      222.45     13.33 o 
   2   3  17      138.63      183.40     14.63 o 
   3   3  17       39.35       36.32     10.72 o 
   4   3  17       73.31       77.00     11.00 o 
   5   3  17        2.26        8.91      8.91 o 
   0   4  17       12.28       11.38      7.21 o 
   1   4  17        6.18        1.98      8.05 o 
   2   4  17       15.22        2.40     10.91 o 
   3   4  17       58.84       49.71     10.52 o 
   4   4  17        8.27        0.60      8.66 o 
   5   4  17        3.58       17.29      7.96 o 
   0   5  17      255.23      238.97     12.92 o 
   1   5  17      143.71      137.33     12.79 o 
   2   5  17        2.10       13.94      9.27 o 
   3   5  17       25.06        6.45      9.68 o 
   4   5  17       11.96       19.55      9.68 o 
   5   5  17       23.03        8.85      9.32 o 
   0   6  17       55.16       55.75      9.63 o 
   1   6  17       61.40       52.10     10.70 o 
   2   6  17       22.10       16.64     10.07 o 
   3   6  17       13.24       12.10      8.82 o 
   4   6  17        1.35        6.40      8.33 o 
   5   6  17        0.70        8.42      8.42 o 
   0   7  17       69.70       65.96     10.42 o 
   1   7  17       31.29       49.03     10.11 o 
   2   7  17       12.89       25.17      9.08 o 
   3   7  17        5.38        5.62      8.54 o 
   4   7  17        5.01        3.22      8.43 o 
   0   8  17       18.40       28.35      8.34 o 
   1   8  17       82.18       92.09     12.58 o 
   2   8  17       26.93       44.78      9.87 o 
   3   8  17        4.17        2.54      8.64 o 
   4   8  17       12.00       16.13      8.70 o 
   0   9  17        0.56        1.74      7.97 o 
   1   9  17        0.52        9.34      9.34 o 
   2   9  17        5.72        4.56      9.64 o 
   3   9  17       15.76       14.87     10.33 o 
   4   9  17        1.70        9.49      9.49 o 
   0  10  17        0.49        7.89      7.89 o 
   1  10  17        7.06        9.38      7.91 o 
   2  10  17        9.97        4.53      9.37 o 
   3  10  17       10.59        5.83      9.14 o 
   0  11  17        7.58        5.74      6.98 o 
   1  11  17       32.11       38.23      9.36 o 
   2  11  17        0.13        1.91      7.87 o 
   0  12  17        0.29        3.94      7.57 o 
   1  12  17        8.73       16.16      8.00 o 
   0   0  18      423.18      410.40     17.70 o 
   1   0  18      126.42      181.85     12.75 o 
   2   0  18       92.68       97.83     12.67 o 
   3   0  18       14.55       21.16     10.33 o 
   4   0  18        0.92        9.87      7.22 o 
   5   0  18        0.98        6.08      6.66 o 
   0   1  18      381.55      392.29     18.71 o 
   1   1  18        1.33       10.10     10.10 o 
   2   1  18      126.54       89.97     12.94 o 
   3   1  18       15.25        8.61      8.19 o 
   4   1  18        5.57       24.69      7.15 o 
   5   1  18        9.18        5.76      7.19 o 
   0   2  18       59.07       69.33     11.51 o 
   1   2  18       11.49       18.70      8.77 o 
   2   2  18       51.47       52.38      9.40 o 
   3   2  18       29.97       37.23     10.98 o 
   4   2  18        7.34       14.03      8.09 o 
   5   2  18        1.82        1.10      7.64 o 
   0   3  18      506.50      507.16     19.55 o 
   1   3  18       35.93       47.01      8.82 o 
   2   3  18       31.52       25.78     10.70 o 
   3   3  18       77.06       68.78     11.16 o 
   4   3  18       12.10       15.70      8.57 o 
   5   3  18       18.96       15.48      9.27 o 
   0   4  18        0.28        3.40      8.02 o 
   1   4  18      280.94      265.04     14.56 o 
   2   4  18       91.46       85.77     13.15 o 
   3   4  18        1.68        1.17      9.26 o 
   4   4  18       37.12       41.44     10.47 o 
   5   4  18        0.16        1.87      7.66 o 
   0   5  18       15.41       14.31      8.42 o 
   1   5  18       41.16       41.66     10.83 o 
   2   5  18       21.77       21.25      9.44 o 
   3   5  18       23.11        7.21      9.22 o 
   4   5  18        0.56        7.98      7.98 o 
   0   6  18        5.20       10.85      8.29 o 
   1   6  18       78.64       78.59     11.36 o 
   2   6  18       17.50        7.81     10.05 o 
   3   6  18       17.17        4.96      9.09 o 
   4   6  18        3.78       15.37      7.71 o 
   0   7  18      142.20      152.18     12.61 o 
   1   7  18       21.85       34.16      9.28 o 
   2   7  18       11.30        3.93      9.75 o 
   3   7  18        3.46       15.79      7.76 o 
   4   7  18        7.93        1.91      8.97 o 
   0   8  18       25.31       36.07      9.33 o 
   1   8  18       14.42       22.02      8.56 o 
   2   8  18       22.40       33.41      9.59 o 
   3   8  18        4.28        3.23      8.76 o 
   4   8  18       16.03       13.37      9.70 o 
   0   9  18        2.87        0.59      7.54 o 
   1   9  18        0.62        4.44      9.01 o 
   2   9  18       12.24       30.69      8.10 o 
   3   9  18        4.09        8.37      7.90 o 
   0  10  18       46.61       46.02     10.18 o 
   1  10  18       12.35        3.75      8.91 o 
   2  10  18        3.79        7.08      7.39 o 
   0  11  18        0.01        2.27      8.12 o 
   1  11  18        9.97        9.69      7.68 o 
   1   0  19      628.60      808.03     23.65 o 
   2   0  19        6.90        2.69      8.87 o 
   3   0  19        0.00       13.35      9.98 o 
   4   0  19       28.88       24.95      8.21 o 
   5   0  19       18.75        9.41      6.98 o 
   0   1  19      262.38      269.94     18.55 o 
   1   1  19       64.93       88.20     12.49 o 
   2   1  19       19.51       11.93     10.41 o 
   3   1  19       85.81       85.03     11.52 o 
   4   1  19       14.85       16.72      7.15 o 
   5   1  19        9.04       16.76      6.76 o 
   0   2  19       76.58      115.64     13.52 o 
   1   2  19      427.74      475.05     20.16 o 
   2   2  19       74.31       51.33     10.72 o 
   3   2  19       99.21       94.84     11.81 o 
   4   2  19       11.92       19.92      8.10 o 
   0   3  19      152.72      147.50     13.83 o 
   1   3  19       13.49        5.08      8.34 o 
   2   3  19       16.53       15.18     10.64 o 
   3   3  19       41.00       27.56      9.99 o 
   4   3  19       10.89        0.00      9.62 o 
   0   4  19       33.05       41.31      9.66 o 
   1   4  19       23.12       34.18      9.31 o 
   2   4  19        3.47       10.91     10.91 o 
   3   4  19        2.16        4.21      8.40 o 
   4   4  19       17.75       43.13      8.05 o 
   0   5  19        2.29        8.48      8.48 o 
   1   5  19       41.69       57.28      9.28 o 
   2   5  19       29.54       29.15     10.16 o 
   3   5  19       18.56       11.55      8.89 o 
   4   5  19        6.73        8.91      8.91 o 
   0   6  19       11.10        0.52      7.73 o 
   1   6  19       14.71        2.45      8.88 o 
   2   6  19        1.34        4.04      9.51 o 
   3   6  19       47.00       32.99      9.37 o 
   4   6  19        9.39       15.25      8.50 o 
   0   7  19      168.47      146.96     12.98 o 
   1   7  19       13.56       19.43      9.26 o 
   2   7  19        8.55        2.04      9.93 o 
   3   7  19        6.09        6.98      9.03 o 
   0   8  19       31.87       33.36      9.96 o 
   1   8  19       32.90       39.32      8.85 o 
   2   8  19       12.83       25.23      9.28 o 
   3   8  19       29.58       21.64      9.93 o 
   0   9  19       16.54        8.96      8.96 o 
   1   9  19       15.77       14.50     10.23 o 
   2   9  19       15.43       24.13      9.47 o 
   0  10  19        0.09        2.28      7.82 o 
   1  10  19        1.34        6.14      7.90 o 
   0   0  20        0.97       14.49     10.06 o 
   1   0  20        2.09       19.07     19.07 o 
   2   0  20        9.71        4.87     10.22 o 
   3   0  20      117.47      115.54     15.39 o 
   4   0  20       31.76       30.89      8.34 o 
   0   1  20      226.25      234.94     17.74 o 
   1   1  20       21.04       30.48     11.87 o 
   2   1  20       23.11       14.07     10.14 o 
   3   1  20        0.12        1.24      9.58 o 
   4   1  20        9.02       11.30      7.60 o 
   0   2  20        3.36        9.89      9.89 o 
   1   2  20       41.90       39.72     11.97 o 
   2   2  20       56.63       61.98     11.94 o 
   3   2  20        5.11       14.17      8.67 o 
   4   2  20        8.15        1.74      8.94 o 
   0   3  20        4.87        3.38      8.42 o 
   1   3  20       81.88       77.18     11.39 o 
   2   3  20      120.64      128.45     12.54 o 
   3   3  20       15.45        8.01      9.56 o 
   4   3  20       11.05       16.65      8.51 o 
   0   4  20       10.59       10.69      7.56 o 
   1   4  20       20.32        5.27      8.71 o 
   2   4  20       35.99       52.37     10.47 o 
   3   4  20       20.47       28.20      8.83 o 
   4   4  20        4.99        9.61      8.79 o 
   0   5  20        3.04        1.08      7.71 o 
   1   5  20       17.14        9.60      8.76 o 
   2   5  20        9.33        4.23     10.30 o 
   3   5  20       31.41       23.20      9.48 o 
   0   6  20       31.52        4.81      7.61 o 
   1   6  20       14.78        9.08      9.77 o 
   2   6  20       29.55       28.36      8.79 o 
   3   6  20        7.95        3.09      8.88 o 
   0   7  20       50.96       46.37      9.72 o 
   1   7  20       35.17       14.37      9.64 o 
   2   7  20        0.60        4.04      8.48 o 
   3   7  20       11.14       18.84      7.82 o 
   0   8  20        9.38        3.36      8.37 o 
   1   8  20        5.67        5.06      8.48 o 
   2   8  20        4.52       23.23      8.11 o 
   0   9  20        0.10        0.57      7.39 o 
   1   9  20        4.53        0.63      7.72 o 
   1   0  21       42.86       36.01     10.37 o 
   2   0  21       80.08       90.55     11.06 o 
   3   0  21       23.13       24.55     12.93 o 
   0   1  21       22.78       25.91     10.56 o 
   1   1  21       21.36       19.65     11.35 o 
   2   1  21       51.69       59.01     11.34 o 
   3   1  21       11.51       28.14      9.91 o 
   0   2  21       12.18       16.95      9.55 o 
   1   2  21       52.83       56.83     11.61 o 
   2   2  21       75.21       75.89     12.26 o 
   3   2  21       54.33       62.70      9.07 o 
   0   3  21        1.29       16.04      7.89 o 
   1   3  21       41.71       48.22      9.52 o 
   2   3  21       85.19       93.77     10.68 o 
   3   3  21        1.94        7.27      8.14 o 
   0   4  21        1.62        4.43      8.01 o 
   1   4  21       22.78        6.94      9.06 o 
   2   4  21        8.28       13.36      9.54 o 
   3   4  21       26.52       22.50      8.40 o 
   0   5  21        1.06        5.93      7.19 o 
   1   5  21       22.67       16.19      8.94 o 
   2   5  21       24.80       25.97     11.70 o 
   3   5  21        3.95       19.98      7.47 o 
   0   6  21        3.25        5.40      6.41 o 
   1   6  21       10.84        1.78      8.18 o 
   2   6  21        0.58        9.78      9.78 o 
   0   7  21       10.06       20.21      7.85 o 
   1   7  21        6.72        8.58      7.83 o 
   2   7  21        4.68        6.76      9.41 o 
   0   8  21        9.69        2.22      8.36 o 
   1   8  21       12.31        4.27      8.77 o 
   0   0  22       66.01       53.25     11.17 o 
   1   0  22        1.09        8.38      8.38 o 
   2   0  22       19.76        7.62      9.62 o 
   3   0  22        4.84        6.58     11.29 o 
   0   1  22       91.51       96.72     12.21 o 
   1   1  22       46.54       54.44     10.76 o 
   2   1  22       10.78       10.43     10.43 o 
   3   1  22       10.97       15.57     12.26 o 
   0   2  22       17.65       10.99      9.62 o 
   1   2  22        7.33        4.63      9.60 o 
   2   2  22        9.49       26.03      9.60 o 
   3   2  22        8.56       22.02      7.36 o 
   0   3  22       12.98       23.93      8.94 o 
   1   3  22        0.11        0.00      8.40 o 
   2   3  22       15.30       11.12      8.36 o 
   0   4  22        2.22       14.83      6.89 o 
   1   4  22       27.45       20.99      7.05 o 
   2   4  22       29.71       35.33      9.53 o 
   0   5  22        0.61        4.92      7.83 o 
   1   5  22        0.39        7.77      7.77 o 
   2   5  22       16.00       16.27      9.53 o 
   0   6  22        0.07        3.77      7.20 o 
   1   6  22       10.21        6.89      8.20 o 
   1   0  23        4.33       16.64      9.52 o 
   2   0  23        1.21        6.42      7.48 o 
   0   1  23        1.86        0.00      9.91 o 
   1   1  23       12.96        6.48      9.91 o 
   2   1  23       17.35       30.44      8.09 o 
   0   2  23        6.54       12.50      9.78 o 
   1   2  23       20.65       19.97      8.74 o 
   2   2  23        3.66       15.33      8.61 o 
   0   3  23        0.67        6.84      7.76 o 
   1   3  23        2.16        3.59      8.06 o 
   0   4  23       22.65       10.94      8.72 o 
   1   4  23       15.90        2.14      7.08 o 
                                                 
